# Supplementary material for: Methods of Computational Modelling in Studies of Transcranial Direct Current Stimulation (tDCS) in Adults to Inform Protocols for Tinnitus Treatment: A Scoping Review
Source: Brain Sci. 2025 Dec 29;16(1):44. doi: 10.3390/brainsci16010044 (PMC12838610; doi:10.3390/brainsci16010044)
Supplement: Supplementary file 1 [file brainsci-16-00044-s001.zip]

Archive with 2 entries (2 files):
- Data extraction.xlsx
- PRISMA-ScR-Fillable-Checklist_10Sept2019.pdf
