# Supplementary material for: Methods of Computational Modelling in Studies of Transcranial Direct Current Stimulation (tDCS) in Adults to Inform Protocols for Tinnitus Treatment: A Scoping Review
Source: Brain Sci. 2025 Dec 29;16(1):44. doi: 10.3390/brainsci16010044 (PMC12838610; doi:10.3390/brainsci16010044)
Supplement: Supplementary file 1 [file brainsci-16-00044-s001.zip › Data extraction.xlsx]

## Sheet: Data extraction
Notes	Study ID	Author	Publication year	Date extracted	Initials of researchers extracting	Country of publication	Type of study	Aims/objectives	Region(s) of interest: Which area was being targeted by stimulation to change neurphysiological/functional/behavioural outcomes? Not necessarily where electrodes were placed.	Rationale for ROI selected: Justification for stimulation of a particular area.	Condition/ context: Healthy participants, tinnitus, stroke, lesions, aging population, etc.	Sample size	Age of participant(s)	Sex of participants	Data origin: Primary individual (own data, individual models created), primary grouped, secondary individual, secondary grouped, database individual, database grouped	Image modality: MRI, CAT, PET, etc.	Resolution and weighting of scans: T1, T2, both. Resolution of scans. Details of scan and scanner.	Electrode montage: Coordinates for each electrode.	Electrode dimenstions and material	Factors affecting induced electric field: Includes electrode orientation. Factors which can be manipulated or investigated which affect the induced electric field.	Current direction: Anode to cathode or cathode to anode	Dose calculations: Calculations relevant to the target current intensity or the applied current intensity.	Modelling software	Modelling software/toolboxes: Name, version and step it was used for (can be copy and pasted).	Tissues segmented	Target current intensity (V/m): The desired current intensity/magnitude reaching the cortex thought sufficient/necessary to achieve desired outcomes.	Applied current intensity (mA): Current intensity delivered	Mesh(es) details, standard or non-standard pipeline: Standard meshes are included in ROAST using mri2mesh, ScanIP, gmsh or iso2mesh. Custom meshes to look for follow angbound, radbound, distbound, reratio, maxvol. E.g. roast([],[],'meshoptions',struct('	Range in current intensity measured at level of cortex (V/m): Full range of current intensity measured at the level of the cortex.	Peak current intensity and location (V/m): Maximum current intensity measured at the level of the cortex and which area it was measured in.	Range of current intensity necessary to achieve target intensity at region of interest (V/m): What were the minimum and maximum applied current intensities sufficient to induce the desired electric field or current intensity in the target area?	What outcome(s) improved or changed: In the context of a condition/function/task performance, what changes were observed following stimulation?	Main conclusions: What were the main findings?
	1991	Albizu	2020	NA	MS;KT	USA	Computational modelling	Using machine learning and MRI-derived electric field models to predict working memory improvements as a proof of concept for precision cognitive intervention.	NR	NR	Healthy older adults	14	mean (sd) age = 73.57 (7.84)	7M 7 F	Secondary individual	MRI	Structural T1-weighted MRI scans were obtained using a 32- channel, receive-only head coil from a 3-T Siemens MAGNETOM Prisma MRI scanner. MPRAGE sequence parameters included: repetition time (TR) 1⁄4 1800 ms; echo time (TE) 1⁄4 2.26 ms; flip angle 1⁄4 8_x0003_; field of view (FOV) 1⁄4 256 _x0002_ 256 _x0002_ 176 mm; voxel size 1⁄4 1 mm3.	F3 (cathode) and F4 (anode)	5 x7	Electrode displacement	Anode to cathode	f(x) = sgn(W^T X+b)	roast	Individual T1-weighted images were converted from DICOM to NIfTI using dcm2niix [50] and resampled with the FreeSurfer v6.0.0 image analysis suite (http://surfer.nmr.mgh.harvard.edu/) into a 256 mm3 field of view (RAS orientation), 1 mm3 voxel size. The computational models of current density were computed using theRealistic vOlumetric-Approach to Simulate Transcranial Electric Stimulation (ROAST…	GM, WM, CSF, skin, skull, air (n=6)	To achieve level of responders	2	The study applied volumetric meshes to model current density using the Realistic vOlumetric-Approach to Simulate Transcranial Electric Stimulation (ROAST) toolbox. ​ The meshes were generated using iso2mesh, which segmented tissue types into gray matter, white matter, cerebrospinal fluid (CSF), bone, skin, and air.	NR	NR	Equation (6) was used to determine the optimal dosing pa- rameters that are likely to convert non-responders into responders. To match the mean profile of current characteristics demonstratedin responders, non-responders would require an average increase of applied current intensity to 4.3 mA [range(sd): 3.19e5.37 (0.71) mA] and shift in the cathode location 1.25 cm [range(sd): 0.52e2.22 (0.59) c…	cognitive training intervention. Support Vector Machine (SVM) models of tDCS current components had 86% overall accuracy in classifying treatment responders vs. non-responders, with current intensity producing the best overall model differentiating changes in working memory performance. Median current intensity and direction in brain regions near the electrodes were positively related to interven…	Our results demonstrated that current intensity has the strongest predictive value for treatment responders, with the performance of current direction only slightly inferior. These data suggest that reducing electrode displacement and delivering greater current intensity to essential brain regions implicated in treatment response are important for producing positive alterations in working memory …
	1992	Albizu	2023	NA	MS;KT	USA	Interventional	To develop a method to objectively optimize and personalize current dosage to maximize the functional gains of non-invasive brain stimulation.	NR	NR	Healthy older adults	14	mean (sd) age = 73.57 (7.84)	7M 7 F	Secondary individual	MRI	Structural T1-weighted MRI scans were obtained using a 32- channel, receive-only head coil from a 3-T Siemens MAGNETOM Prisma MRI scanner. MPRAGE sequence parameters included: repetition time (TR) 1⁄4 1800 ms; echo time (TE) 1⁄4 2.26 ms; flip angle 1⁄4 8_x0003_; field of view (FOV) 1⁄4 256 _x0002_ 256 _x0002_ 176 mm; voxel size 1⁄4 1 mm3.	Electrode montages were simulated using pad electrodes (5 × 7 cm²) placed at all 71 locations within the standard 10–10 EEG system. ​ Each anode electrode was paired with a fixed "reference" cathode at Iz, generating unique electric field distributions for each pair.	5 x 7	Electrode montage, current intensity, individual differences	Anode to cathode	#VALUE!	roast	The current density distribution in each brain was computed using an open-source FEM software ROAST v3.0 [24]. Individual head volumes were segmented into six tissue types with HEADRECO [25]–provided by SimNIBS (https://simni bs.github.io/simnibs/build/html/index.html). Individual tissue types were assigned conductivity values in ROAST [24]. Segmentation quality was visually inspected by overlayi…	WM, GM, cerebrospinal fluid, bone, skin, and intracranial air (n=6)	#VALUE!	0.1 - 4	meshes were generated using the "iso2mesh" toolbox and were based on segmented tissue types (e.g., gray matter, white matter, cerebrospinal fluid, bone, skin, and air)	NR	NR	To match the mean profile of current characteristics demonstrated in responders, non-responders would require an average increase of applied current intensity to 4.3 mA [range(sd): 3.19e5.37 (0.71) mA] and shift in the cathode location 1.25 cm [range(sd): 0.52e2.22 (0.59) cm] closer to its ideal 10e20 location (F3).	N-back working memory task pre-/post-intervention	This study provides the first evidence that pattern recognition analyses of MRI-derived tDCS current models can provide individual prognostic classification of tDCS treatment response with 86% accuracy. Individual differences in current intensity and direction play important roles in determining treatment response to tDCS. These findings provide important insights into mechanisms of tDCS response…
	4503	Albizu	2024	NA	BL;KT	USA	Interventional - phase-III, randomized, non-inferiority, triple-arm, placebo-controlled study	To address the dosing variability of tDCS.	lDLPFC and rDLPFC	Role in depression	Major depressive disorder	16	M:42.8, SD:10.9	M:9, F:7	Secondary individual	MRI	Structural T1-weighted MRI scans were obtained on a 3T MR system (Achieva, Philips Healthcare, Netherlands). The 3D Fast Field Echo sequence parameters included: repetition time (TR)=7 ms; echo time (TE)=3.2 ms; flip angle=8°; field of view (FOV)=240×240 mm; resolu tion=1×1 mm; slice thickness=1 mm; and 180 sagittal slices.	r the left and right dorsolateral pre frontal cortices, respectively (165° rostral and 10 cm apart near F5/F6 of the 10–20 system	5x5cm pads	NR	NR	NR but the injected current intensity was simulated in 0.1 mA increments up to 4 mA for a total of 40 possible input current levels. Response likelihood calculation included.	roast and simnibs	Segmentation with headreco provided by SimNIBS v3.2.1. Individual tissue types were assigned default isotropic conductivity values using the Realistic vOlumetric-Approach to Simulate Transcranial Electric Stimulation (ROAST; https://www.parralab.org/roast/) toolbox (Huang et al. 2019). A custom MATLAB 2022a (https://www.mathworks.com/) script was used to simulate electrodes according to the Omnil…	white matter, gray matter, cerebrospinal fluid, bone, skin, and intracranial air (n=6)	NR	2	NR	NR	NR	NR	NR	In summary, the ability of the current approach to iden tify classification markers of tDCS response and adjust dosing parameters accordingly may enable clinicians to optimize treatment outcomes for individual patients. This approach may also help to address the issue of vari ability in treatment response across individuals, which is a common challenge in the treatment of depression. The optimize…
	2013	Amani	2021	NA	MS;KT	Iran	Computational modelling	To examine the new electrode schemes (triangular and empty triangular) in the conventional arrangement, and compare them with common electrode schemes (rectangular and circular).	Broca	Stroke, aphasia-related area	Left hemisphere stroke lesion (Broca's)	6	NR	NR	Database grouped	MRI	T1, T2, flair, diffusion weighed imaging (DWI)	In the first montage, cathodic stimulation is placed over the right homolog of Broca’s area that is named F6, and anode (active electrode) over the contralateral supraorbital area [25]. In the second montage, anodic stimulation (active electrode) is located over the Broca area that is named F5, and cathode (return electrode) over the contralateral supraorbital area.	5 x 7 cm ​rectangular Circular: Radius = 3.38 cm Triangular: Base = 10 cm, Height = 7 cm ​ Empty Triangular: Internal Geometry: Base = 5 cm, Height = 3.5 cm ​ External Geometry: Base = 10 cm, Height = 7 cm	Electrode shape/size, electrode montage	Anode to cathode	NA	simpleware	Binary masks were obtained after automated tissue correction routine using MIMICS 19.0. A 3D model of all tissues was created appropriately, and by using 3Matic Research 11.0, they were collected into the unit model named head model. SPM12 used to segment. Binary masks were obtained after automated tissue correction routine using MIMICS 19.0. A 3D model of all tissues was created appropriately, a…	skin, skull, CSF, GM, WM, (n=5)	NA	1	The mesh applied in the study ranged from 7 million to 20 million elements. ​ The results showed that the electric field converged at approximately 16 million mesh elements, with a mean edge length of 1.22 mm and a mesh density of 2.1 nodes/mm². ​ This ensured accurate simulation results for the head model.	NR	NR	NA	NA	We observed that the triangular electrodes in the conventional and anodal arrangement in the triangular 4 × 1 HD-tDCS create more electric field than others. Also, we calculated the current density and attempted to substantially improve it. Therefore, we recommended the empty triangular schemes. We investigated the designed model thoroughly and observed that it increased the current density not o…
	2033	Antonenko	2021	NA	MS;KT	Germany	Computational modelling	To evaluate the use of head circumference as an easy to implement and low cost surrogate to account for variability of the e-field caused by different head sizes. For this aim, we investigated the linkage between head circumference and e-fields induced by different tES montages.	Left middle frontal gyrus, left precentral, left and right parietal	four conventional (i.e., “standard”) montages	Healthy adults	47	mean/SD age: 24.8/3.9	29F 18M	Secondary individual	MRI	High-resolution T1- (1 x 1 _x0001_ 1 mm3, TR 1⁄4 2300 ms, TE 1⁄4 2.96 ms, TI 1⁄4 900 ms, flip angle 1⁄4 9_x0003_; using selective water excitation for fat suppression) and T2-weighted images (1 x 1 _x0001_ 1 mm3, TR 1⁄4 12,770 ms, TE 1⁄4 86 ms, flip angle 1⁄4 111_x0003_) were recorded.	C3 - forehead, F3-F4, P3-P4, P4-forehead	5 cm diameter, 1 mm rubber electrode layer, 3 mm gel	electrode montage, head circumference	Anode to cathode	Individualized current intensity in mA ¼ Applied tDCS intensity in mA * Optimal jEj in V=m 0:56þð_x0004_0:664*HC in mm =1000Þ	simnibs	The software SimNIBS (version 3) was used to calculate the electric field induced by tES, based on the finite element method and individualized tetrahedral head meshes generated from the structural T1-and T2-weighted images of the participant (http:// simnibs.org) [12,14,17].Segmentation was performed using an in-house implementation combining head segmentations from a new segmentation approach d…	WM, GM, CSF, bone, scalp, eyeballs, eye region (n=7), electrode rubber, gel - supplementary material	mean e-field strength in the target ROI	1	0.16 - 0.22	NR	For conventional montages, maximum field strengths were observed between and below the electrodes.	NR	NA	Larger HC was associated with lower electric field strength across montages. We provide mathematical equations to estimate individual electric field strength based on the HC. Conclusion: HC can be used as an alternative to estimate interindividual differences of the tES-induced electric field strength and to prospectively individualize stimulation dose, e.g., in the clinical context.
	2034	Antonenko	2021	NA	MS;KT	Germany	Computational modelling	To test the associations of global head anatomy, indexed by extra- and intra-cranial volumes, with electric field measures, comparing young and older adults.	Multiple - Left rostral middle frontal gyrus, left precentral gyrus, left inferior parietal gyrus	Brain region underneath the anodal electrode, conventional bipolar tES montages with two electrodes	Healthy	40	20 young, 20 older adults; 20-35, 64-79 years. Young group: mean 25, SD 4. Older group: mean 70, SD 4. SMD = 11.	28F 12M	Primary individual	MRI	3 T Siemens Verio equipped with a 32 ‐channel head coil at the Baltic Imaging Center (Institute of Radiology, Uni- versity Medicine Greifswald, Germany). High ‐resolution T1 ‐(1 ×1 ×1 mm 3 , TR = 2300 ms, TE = 2.96 ms, TI = 900 ms, flip angle = 9°; using selective water excitation for fat suppression) and T2-weighted images (1 ×1 ×1 mm 3 , TR = 12770 ms, TE = 86 ms, flip angle = 111°) were record…	F3-Fp2, F3-F4, F3-P3, C3- Fp2, P3-Fp2, P3-P4.	5cm diameter, 1-1-1 mm rubber electrode layer	age, sex, head size/volume, skull thickness, and whether these factors have a consistent impact across diﬀerent montages	anode to cathode	NA	simnibs	The software SimNIBS (version 3.0.7) was used to calculate the electric field induced by tES, based on the finite element method and individualized tetrahedral head meshes generated from the structural T1- and T2-weighted images of the participant ( http://simnibs.org ) ( Saturnino et al., 2019 ; Thielscher et al., 2015 ; Windhoffet al., 2013 ). Head reconstruction was performed using the incorpo…	GM, WM, CSF, skull, scalp, eyeballs, (n = 6)	NA	1	individualized tetrahedral head meshes generated from the structural T1- and T2-weighted images of the participant	0.16 - 0.22	Mean for group within electrode montage: 0.22 V/m (F3 -P3 montage, young group)F3-Fp2: 0.21, C3-Fp2: 0.21, P3-Fp2: 0.20, F3-P3: 0.22, F3-F4: 0.21, P3-P4: 0.20 V/m, strong fields occurred underneath the electrodes with maximum intensity between the two electrodes	NA	NA	General field strength, but not focality, was highly correlated across montages. We found a robust inverse relationship between general field strength and absolute head volume, relative skull, skin, and CSF volumes. In ad- dition, we observed an interaction between age group and relative CSF volumes, indicating stronger linear associations in young compared to older adults. In conclusion, in the …
	2037	Antonenko	2019	NA	MS;KT	Germany	Interventional	To relate neurophysiological modulations induced by tDCS assessed with MRS and rsfMRI to the induced electric field distributions within the targeted left precentral gyrus as estimated by numerical simulations.	handknob; precentral gyrus.	First ROI: closest to specific MRS voxel, seond ROI: experienced highest, on average, field strength in primary motor region, third ROI: based on tDCS-induced functional network effects obtained from seed- based resting-state fMRI analysis. In order to test our hypothesis that inter-individual differences in the electric field induced within the left precentral gyrus were related to differences i…	Healthy young adults	24	mean/SD age: 25/4	12F 12F	Primary individual	MRI	MR images and spectra were acquired on a 3-T Siemens Verio scanner (Siemens Healthcare, Erlangen, Germany) using a 32- channel head coil. After recording of a scout image, high- resolution anatomical images were acquired using a three- dimensional T1-weighted magnetization prepared gradient-echo sequence (MPRAGE) with repetition time (TR) 1⁄4 2300 ms, echo time (TE) 1⁄4 3.03 ms, inversion time (T…	The “active” electrode (5 x 7 cm2) was centered over left SM1 (C3 according to 10-20 EEG system), the reference electrode (10 x 10 cm2) was positioned over the right supraorbital region.	5 x 7 cm active , reference electrode (10 x 10 cm2), width	Anodal vs cathodal stimulation, inter-individual differences	anodal or cathodal	NA	simnibs	The software SimNIBS 2.0 was used to calculate the electric field induced by tDCS based on the finite element method (FEM) and individualized head models derived from the structural MR images (www.simnibs.org) [42,43]. First, T1-and T2-weighted anatomical images were used to create individualized tetrahedral FE head meshes for the sham condition of each subject, using integrated tools from FreeSu…	First, T1-and T2-weighted anatomical images were used to create individualized tetrahedral FE head meshes for the sham condition of each subject, using integrated tools from FreeSurfer (https://surfer.nmr.mgh.harvard.edu), FMRIB's FSL (https://fsl.fmrib.ox.ac.uk/fsl/fslwiki), MeshFix [44], and Gmsh [45].	NA	1	First, T1-and T2-weighted anatomical images were used to create individualized tetrahedral FE head meshes for the sham condition of each subject, using integrated tools from FreeSurfer (https://surfer.nmr.mgh.harvard.edu), FMRIB's FSL (https://fsl.fmrib.ox.ac.uk/fsl/fslwiki), MeshFix [44], and Gmsh [45].	0.075 - 0.280	0.185. As expected, maximum modeled field intensities were induced between the two electrodes with high intensities around the targeted precentral gyrus during anodal stimulation (see Fig. 5A and Fig. 5B for mean and standard deviations of the electric field strength). A different pattern occurred for the component of the electric field vector normal (i.e., orthogonal) to the cortical sheet (Fig.…	NA	NA	On a neurophysiological level, we observed the expected reduction of GABA concentrations and increase in SMN strength, both during anodal and cathodal compared to sham tDCS, replicating previous results. The magnitudes of neurophysiological modulations induced by tDCS were significantly associated with simulation-based electric field strengths within the targeted left precentral gyrus.Our data em…
	2058	Ashikhmin	2016	NA	MS;KT	Russia	Computational modelling	(a) to calculate the electric field distribution across three electrode montages typical for neurology studies; (b) to perform a sensitivity analysis determining the role of applied tissue heterogeneity and anisotropy; (c) to estimate an effect of size and orientation of electrodes on intracranial current flow; (d) to calculate the electric field intensity across major deep brain structures as we…	Multiple - Deep brain structures and cortex, inc. primary motor, visual, somatosensory and dorsolateral prefrontal cortex	to calculate the electric field intensity across major deep brain structures as well as parts of brain cortex, such as primary motor, visual, somatosensory and dorsolateral prefrontal cortex	Assumed healthy	1	23	1 female	Database individual	MRI	Anonymized data were retrieved from the NIH functional connectomes repository.	Electrode placements for a 5 × 7 cm2 rectangular pad con guration are shown in Fig. 2 and described as follows (positions are given in accordance with the commonly used in neurophysiology 10–20 system of markers, where the actual distances between adjacent electrodes are either 10% or 20% of the total front– back or right–left distance of the skull [20]): (a) The anode was placed over F7-FT7 mark…	5 × 7 cm2 rectangular sponge, 5 × 5 cm2 square pad and 5 × 3 cm2 smaller rectangular electrode. To simulate realistic experimental conditions, we assumed that the pads did not have an ideal contact with the skin: a gap between the sponge and the scalp was filled with an electrode gel (a highly conductive medium).	electrode montage, electrode size	Anode to cathode	NA	freesurfer and comsol	To segment these images with 1 mm resolution we used BrainSuite (version 14b1) for head and skull tissues [8, 33] and Harvard FreeSurfer (version 5.3.0) for CSF, white and grey matter [14] and for subcortical neuroanatomical structures [13]. Finally, electrodes were introduced to the model and finite element mesh was generated, using an open-source surface and volumet- ric mesh generator iso2mesh…	white and grey matter, cerebrospinal fluid, compact and spongy bones of the skull, and scalp (n=6)	NA	1.5	head model consisted of 1.67×106 tetrahedrons with average edge length of 2.7 mm and standard deviation of 1.6 mm	NR	Maximum current intensity: 5x7: 1.036 V/m; 5x5: 1.099 V/m; 3x5: 1.164 V/m.	NA	NA	Although minor changes in the design as well as slight displacements of either anode or cathode lead to insignificant deviations of the electric field in the brain, our simulations demonstrate significant influence of electrode positions both on the cortex and on deep brain structures. An important result of the study is that depending on the montages, we can suggest the effects on particular bra…
	2073	Bai	2014	NA	MS;KT	Australia	Computational modelling	To simulate and compare the effects of several tDCS montages either used in clinical trials or proposed, for the treatment of depression, in different high-resolution anatomically-accurate head models.	NR	NR	Assumed healthy	2	35 (male), 42 (female)	1 female 1 male	Database individual	MRI	T1-weighted MRI scans of both subjects were obtained from Neuroscience Research Australia. The scans were sagittally-oriented with voxel resolution of1mm×1mm×1mm.TheimagesofMsubwerelaterdown- sampled to 1.5 mm in every dimension.	F3–SO: Anode at F3 (left dorsolateral prefrontal cortex) and cathode above the right supraorbital area. F3–F8: Anode at F3 and cathode at F8 (right lateral orbitofrontal cortex). ​ sF3–F8: Similar to F3–F8 but with a smaller anode (4 cm × 4 cm). ​ F3–F4-1: Anode at F3 and cathode at F4 (right dorsolateral prefrontal cortex). ​ F3–F4-2: Same as F3–F4-1 but with rotated electrodes. ​ F3–EC: Anode a…	depending on the configuration (see electrode placement info)	electrode size, shape, montage, head model	depending on the configuration (see electrode placement info)	NA	simpleware, comsol	Automated mask generation was performed using BrainSuite, an open-source package from the Laborato- ry of NeuroImaging at the University of California. The segmented masks were exported from BrainSuite as grayscale images, and imported into ScanIP (Simpleware Ltd., UK) for manual correction and further processing. The five original masks were hence divided into more compartments. The +FE Free mes…	Scalp, eyes, sinus, CSF, GM, WM, WM (longitudinal), WM (transverse), vertebrae, synthetic torso, compact bone, spongy bone (n=12)	NA	1	The +FE Free meshing algorithm in the +FE module of ScanIP (v4.3) was selected to generate the tetrahedral mesh elements for the high-resolution head models, with a compound coarseness of -30. The meshes were then imported into the COMSOL Multiphysics FE solver (v4.2).	NR	NR	NA	NA	The F3–F8 and F3–F4 montages have been used in clinical trials reporting significant antidepressant effects and both result in relatively high electric fields in dorsolateral prefrontal cortices. Other montages using a fronto-extracephalic or fronto-occipital approach result in greater stimulation of central structures (e.g. anterior cingulate cortex) which may be advantageous in treating depress…
	2128	Bhalerao	2021	NA	MS;KT	India	Computational modelling	To compare these pipelines and provide insights on carefully choosing them for clinical interpretations. By using an exemplary tDCS montage widely used for auditory hallucinationsin schizophrenia, the study aimed at better understandingand optimization of tDCS related clinical outcomes.	Multiple - Left temporo-parietal junction and dorsolateral prefrontal cortex	Fronto-temporal tDCS with cathode targeting left temporoparietal junction (TPJ) and anode targeting the left dorsolateral prefrontal cortex (DLPFC) has been shown to alleviate auditory verbal hallucinations (AVH) in schizophrenia [3,24,25].	Healthy	32	Men (N = 21, Age = 26.09 ± 4.99 years); women (N = 11, Age = 28.09 ± 5.99 years	21 men; 11 women	Primary individual	MRI	Brain MRI was performed on a 3.0 T scanner at NIMHANS (Skyra; Siemens, Erlangen,Germany). T1 weighted three-dimensional high-resolutionstructural MRIs were acquired with the following param-eters: Repetition time = 1.9 ms, Echo time = 2.4 ms, flipangle = 9◦, Field of view = 256 mm, Slice thickness = 1 mmwithout an inter-slice gap, Acquistion matrix = 256 × 256.	fronto-temporal AF3-CP5 electrode montage (10−10 EEG electrode placement system- anode at AF3 and cathode at CP5	5 × 7 cm, siliconized rubber electrodes inside saline-soaked sponges	NA	anode to cathode	NA	roast and simnibs	The pipelines included open source neuromodeling software SimNIBS (V.2.1.2) and ROAST (v.2.7), andcommercial modeling tools ScanIP (https://www.synopsys.com/simpleware/software/scanip.html, Version: N-2018.03) and Abaqus (https://www.3ds.com/products-services/simulia/products/abaqus/, Version: Abaqus CAE2018). Besides two pipelines, ROAST and ScanIP-Abaqus,we considered three other pipelines from…	Each structural MRI was segmented into different tissue masks using each pipeline’s segmentation routine to create the head model. ROAST: WM, GM, CSF, skull, scalp, air (n = 6) SimNIBS mri2meshpipeline: WM, GM, CSF, skull, scalp, ventricles, cerebellum (n = 7). SimNIBS headreco with CAT12: WM, GM, CSF, skull, scalp, air, eyes, ventricles (n = 8). SimNIBS headreco with SPM: WM, GM, CSF, skull, sca…	NA	2	In SimNIBS, a finite elementhead model was created with tetrahedral elements usingGMSH and then solved by calling GetDP. RST pipeline uses SPM for segmentation with extended tissue probability map,places the electrodes automatically (by using native spaceto standard space forward and reverse transformations)[16], creates a tetrahedral mesh from segmented MRI tis-sues using iso2mesh and solves the…	NR	NR	NA	NA	The findings of this study show that predicted electric fields significantly differ across pipelines but do not show any systematic trend in the differences. These results do not suggest the superiority of one simulation pipeline over another, but offer crucial insights and general recommendations on careful deliberation while using these pipelines for interpretations of computational neuromod-el…
	2130	Bhattacharjee	2022	NA	MS;KT	Singapore	Computational modelling	Investigated the influence of demographics (age and sex), volume and dimension of underlying anatomical tissue types, and brain asymmetry on tDCS current density at target ROI.	Multiple - Left inferior parietal lobule (IPL) and left middle frontal gyrus (MFG)	These two montages were selected because most of the tDCS studies uses these two montages to modulate specific cognitive functions such as reading behaviour (CP5_CZ) [43] and depression (F3_FP2) [44]. At the same time, simulating these two montages can reveal the differences created by two different stimulation locations (parietal and frontal regions) in tDCS current.	Healthy	240	young (group A: between >18 and 41 years), middle-aged (group B: between >41 and 64 years), and older age (group C: between >64 and 87 years)	120 male, 120 female	Database individual	MRI	3T Siemens TIM Trio scanner with a 32-channel head coil. T1 weighted images were collected using MPRAGE sequence, TR 1⁄4 2250 ms (ms),TE1⁄42.99ms,flipangle1⁄49_x0004_,Voxelsize1⁄41_x0003_1_x0003_1mm3, FOV 1⁄4 256 _x0003_ 240 _x0003_ 192 mm3, GRAPPA: 2; TI: 900 ms.	CP5_CZ Montage: Electrode Placement: Anode at CP5 and cathode at CZ. ​ Target Region: Left inferior parietal lobule (IPL). ​ F3_FP2 Montage: Electrode Placement: Anode at F3 and cathode at FP2. ​ Target Region: Left middle frontal gyrus (MFG). ​	5 x 5 cm 2. 3 mm thickness	age, sex, individual anatomy	Anode to cathode	NA	roast	Each MRI image underwent the following analysis: (i) Simula- tion of tDCS current spread using ROAST, (ii) Estimation of current intensity at target ROI using i-SATA, (iii) Calculation of brain vol- umes CSF, GM, and WM using CAT12, and (iv) Calculation of cere- bral dimensions and torque parameters using the methodology reported in Xiang et al. The modulation of the segmented images was performe…	WM, GM, bone, CSF, skin, air (n=6) gel and electrode	NA	2	NR	NR	NR	NA	NA	For both tDCS montages, females in the older age group received higher current density than their male counterparts at the target ROIs. No sex differences were observed in the middle-aged group. Males in the younger age group had a higher current density than females, only for the parietal montage. Across all age groups, CSF, and grey matter volumes significantly predicted the current intensity e…
	2158	Boayue	2018	NA	MS;KT	Norway	Computational modelling	Assessing inter-individual and between-group variability in the magnitude and focality of tDCS-induced electric fields for two protocols targeting the left dorsolateral prefrontal cortex.	lDLPFC	target for MDD	Healthy; major depressive disorder	38	Healthy: 28.79 ± 10.86; range: 18–59. MDD: 33.52 ± 13.35; range: 18–56	Healthy: 8 males, 11 females; MDD: 8 males, 11 females	Database individual	MRI	T1-weighted anatomical images that were collected in a separate functional magnetic resonance imaging (fMRI) study32. The data was obtained from the OpenfMRI database (accession number:ds000171).	bipolar montage: anode - F3, cathode - F4	5 x 5 cm, circular connectors (diameter: 0.5 cm) at the middle of the electrode pads; 4x1 montage: diameter of 1.2 cm) and thickness (1 mm for all electrodes + a sponge pocket of 2.5 mm thickness for the bipolar montages and a gel layer of 2.5 mm thickness for the 4x1 montages)	electrode montage (comparison of bipolar with HD)	Anode to cathode	NA	simnibs	As the very first step, we inspected scans of all participants, and manually removed signals corresponding to the MRI marker placed on the forehead of each subject using FreeSurfer 5.3.033. Automated tissue segmentation was performed in SPM1234 for skin, skull, eyeballs, CSF and major air cavities, and in FreeSurfer for gray and white matter. Subsequently, segmented images of each participant wer…	The initial segmentation included more than 6 tissue compart- ments (e.g., separate tissue types for cerebellar gray and white matter; available in the m2m_sub-* folders) but they were later combined into one of 6 tissue types: skin, skull, CSF, GM, WM and eyeballs in the final head models for simulation purposes. In addition, air cavities were modeled by not adding tetrahedra to these locations,…	NA	2	The final head mesh of each par- ticipant consisted of a total number of approximately 3,200,000 tetrahedral elements, assigned to six tissue types	0.2 - 1.0	1. Scale bar reaches 0.6 for whole brain visualisation but does not give actual peak value.	NA	NA	As a result, we show that (1) both protocols induce strong E-fields in the DLPFC (with symmetrical effects for the bipolar montage and unilateral E-field distribution for the 4x1 protocol), (2) E-field magnitudes and distributions are similar for our head models and for the NY Head, (3) all E-field measures (peak and mean strength, FI) show great degree of variability, and (4) montage-specific ef…
	2184	Brabenec	2024	NA	MS;KT	Czech Republic	Exploratory cross-over randomized study	To develop a program for remote treatment of Hypokinetic dysarthria.	Right superior temporal gyrus	Based on our previous studies we focused on stimulation of the right superior temporal gyrus (STG) - an auditory feedback area. The right STG was suggested to be involved in auditory speech feedback and plays an important role in modulation of motor aspects of speech production in PD patiets. It was also associated with improvement of articulation in PD after a sinlge session. After multiple sess…	Parkinson's with mild to moderate hypokinetic dysarthria	14	70.78 (7.84)	NR	Primary individual	MRI	Structural MRI scans (T1 MPRAGE)	Both electrodes were positioned over the right and left posterior superior temporal gyrus (STG) (MNI coordinates: X = 40, Y = − 38, Z = 14; X = − 40, Y = − 38, Z = 14; based on our previous research). For anodal stimulation, the anode was placed over the right STG and the cathode over the left STG. For cathodal stimulation, the cathode was placed over the right STG and the anode over the left STG.	5 × 5 cm The electrode was held in place by a conductive gel.	anodal vs cathodal stimulation	electric field simulations were computed for both cathodal and anodal montages	NA	simnibs	SimNIBS software (version 4.0.1) was used to calculate the electric field induced by tDCS, based on the finite element method and individualized tetrahedral head meshes generated from the structural T1 images of the participant.	NR	NA	2	Individualized tetrahedral head meshes generated from the structural T1 images of the participant.	0.29-0.52	NR	NR	Linear mixed model showed a statistically significant effect of the stimulation condition on the relative change of median duration of silences longer than 50 ms (p = 0.015). The relative change after the anodal stimulation (mean = -5.9) was significantly lower as compared to the relative change after the sham stimulation (mean = 12.8), p = 0.014. We also found a correlation between the mean elec…	This exploratory crossover randomized study found that anodal tDCS targeting the auditory feedback area in the right hemisphere can significantly improve motor speech fluency in PD patients. Moreover, the electric field in this region was positively correlated with anodal tDCS-induced changes in articulation precision.
eligibility. Not a human model. Also involves paediatric population and virtual participants. Not eligible	4357	Caiani	2025	NA	RSD;KT	Italy	Computational modelling	To overcome inter-subject heterogeneity by examining the effects of age and anatomical features, including the volume of cerebrospinal fluid (CSF), the thickness of the skull, and the composition of brain tissue, on electric field distribution and cortical excitability	Multiple - Right posterior parietal cortex and precuneus	The PPC plays a key role in different sensorimotor and cognitive functions [28,29], specifically in visuospatial attention, a function often compromised in various neurological and psychiatric conditions. Montage targeted precuneus. a region implicated in abnormalities observed in subjects with social anxiety disorders	Healthy	23	CODb: between 22-38; IDb: adults 26/34, adolescents 11/14, children between 5-8; MIDA 29 years old and further two adults both 40 years old	CODb: 4 males; IDb: adults 1 male, MIDA adult male and further two not stated	Secondary individual	MRI	T1-weighted, 1 mm resolution	P2 (anode) and AF3 (cathode)	5 x 7. rectangular pads (3 × 3 cm2 and 7 × 5 cm2 for anode and cathode, respectively) of 1 mm thick copper (σ = 5.9 × 107 S/m) placed above a conductive sponge with the same dimensions (σ = 1.4 S/m [63]) and a thickness of 5 mm	NR	NR	NR	Sim4Life V8.2 eHead40 function	The electromagnetic commercial software Sim4Life V8.2 eHead40 function [57] was used to set up and perform simulations. This utilizes the quasi-static Laplace Equation	skin, fat, CSF, GM, WM, cancellous bone, cortical bone (n=7)	NR	0.75	The domain was discretized through a non-uniform hexahedral mesh, with a mesh cell resolution ranging from 0.5 mm, for the brain tissues and the electrodes, to 2 mm elsewhere, to guarantee a fine discretization of tiny structures (such as the skin) and a reasonable computational cost. The resulting applied meshes ranged from about 90 to 130 million cells.	NR	0.38	0.227V/m pre-defined threshold influencing responisveness. The responsiveness is more likely to occur when more than the 15.6% (the V50 threshold) of the brain is exposed to an EF higher than 0.114 V/m (i.e., 50% of 0.227 V/m, which is the mean of the peaks of the electric field for respondent subjects).	NR	Significant negative correlations (p < 0.05) were found in the data between the maximum electric field strength and anatomi- cal variable parameters. Furthermore, this study showed that the percentage of brain tissue exposed to an electric field amplitude above a pre-defined threshold (i.e., 0.227 V/m) was the main factor influencing the responsiveness to tDCS. In the end, the research suggests m…
	2253	Caulfield	2022	NA	MS;KT	USA	Computational modelling	We used electric field (E‐field) modeling to systematically investigate the cortical effects of conventional and novel tDCS electrode montages, with the goal of creating a new easily adoptable form of tDCS that induces higher and more focal E‐fields	Left M1	representative brain region that is commonly targeted in tDCS, with the idea that these principles could be translated to other cortical targets in the future	Healthy	200	33F/33 M in the 22–25 range, 34F/34 M in the 26–30 range, and 33F/33 M in the 31–35 range	100 male, 100 female	Database individual	MRI	T1w and T2w structural MRI scans. Structural MRI scans were acquired with Siemens MAGNETOM 3 T scanners and 32-channel head coils. T1w scan parameters were as follows: TR = 2400 ms, TE = 2.14 ms, flip angle = 8°, field of view = 224 mm x 224 mm x 180 mm, voxel size = 0.7mm3. T2w scans were acquired at the following parameters: TR = 3200 ms, TE = 565 ms, field of view = 224 mm x 224 mm x 180 mm, v…	C3 (anode) and C4 (cathode), C3 (M1; anode) and right supraorbital (SO; cathode), Left Right Pad Surround (LRPS)-tDCS (anode: C1 and cathode: C5), Anterior Posterior Pad Surround (APPS)-tDCS (anode: CP3, cathode: FC3),	7 x 5 cm, 5 x 5 cm, 3 x 3 cm, 1 x 1 cm	1. Novel Electrode Position, 2. Electrode Size, and 3. Inter- Electrode Distance	Anode to cathode	NA	simnibs	For segmentation and meshing of T1w and T2w structural MRI scans52,53, we used headreco54. Headreco utilizes SPM12 and CAT12 to segment each scan into skin, skull, cerebrospinal fluid, white matter, grey matter, and eyes (Fig. 1). Following segmentation, headreco meshed the tissue layers together using the finite element method (FEM). We visually evaluated the integrity of the FEM mesh to ensure …	skin, bone, CSF, GM, WM, eyeballs (n=6)	NA	2	mesh density of 0.5 nodes per mm2. For E-field modeling, we used SimNIBS 3.2.3, which calculates electric fields using Dirichlet boundary conditions on the electrode surfaces and homogenous Neumann boundary conditions elsewhere in the mesh56.	NR	NR	NA	NA	We found that electrode position, electrode size, and inter‐ electrode distance all significantly impact the cortical E‐field magnitude and focality of stimulation (all p < 0.0001). At the same 2 mA scalp stimulation intensity, APPS‐tDCS with smaller than conventional 1 × 1 cm electrodes surrounding the neural target deliver more than double the on‐target cortical E‐field (APPS‐tDCS: average of 0…
	2276	Chen	2023	NA	MS;KT	China	Computational modelling and interventional	Investigated whether the variability in tDCS effects can be predicted by integrating individualised E-field modelling and individual pre-tDCS behavioural performance.	Visual cortex (V1, V2 and V3)	The alleviation of visual crowding, which is the inability to identify targets in the presence of nearby flankers and considered to be an essential bottleneck of object recognition and visual awareness	Healthy	75	19-30 years	31 males, 44 females (two groups underwent standard tDCS, n=15, 8 males and n=15, 7 males)	Primary individual	MRI	T1-weighted MRI data were collected using a 3 T Siemens Prisma MRI scan- ner with a 3D-MPRAGE sequence (TR = 2530 ms, TE = 2.98 ms, voxel size: 1 × 1 × 1 mm3). Forty-two subjects (HD-1 mA group: 9, bipolar-25 group: 13, bipolar-8 group: 9, HD-2 mA group: 11) participated in the MRI data acquisition procedure.	The anodal electrode used for all tDCS groups was placed over the visual cortex of the hemisphere contralateral to the visual stimulus, i.e. at O1 for subjects with target gratings presented in the lower-right quadrant, and at O2 for subjects with target gratings presented in the lower-left quadrant. The cathodal electrode used for bipolar tDCS groups was placed at Cz.	25 cm2 or 8 cm2. 3 mm thick sponge enclosing 1mm thick rubber pad electrode	NA	Anode to cathode	NA	simnibs	We used SimNIBS version 3.2 to calculate the distribution of the electric field induced by tDCS using the finite element method.	Scalp, skull, CSF, GM, WM (n=5)	NA	1	NR	0.30 - 0.55	0.55 V/m	NA	In this work, we demonstrate that variability in tDCSinduced modulation of visual crowding could be predicted by integrating individual pre-tDCS behavioral performance and tDCS electric field simulation result. Approximately 66% of the variance in post-tDCS performance in the bipolar and HD-tDCS groups was explained by these two factors.	Our study links the variability in the tDCS-induced electric field and the pre-tDCS behavioral performance in a visual crowding task to the variability in post-tDCS performance. It provides a new approach to predicting individual tDCS effects and highlights the importance of understanding the factors that determine tDCS effectiveness while developing more robust protocols.
	2345	Csifcsák	2018	NA	MS;KT	Norway	Computational modelling	We used computational modeling to analyze the spatial distribution of EFs in realistic head models created from structural magnetic resonance imaging (MRI) scans of 19 healthy adults and 19 MDD patients.	Mulitple - Left Dorsolateral Prefrontal Cortex (lDLPFC), medial Prefrontal Cortex (MPFC), anterior Cingulate Cortex, Medial Orbitofrontal Cortex (MOFC), Frontal Eye Field (FEF)	potential contributions to therapeutic outcomes in major depressive disorder.	Healthy; major depressive disorder	38	healthy: mean±SD age: 28.79±10.86; MDD: mean±SD age: 33.52±13.35	Healthy - 11 females, 8 males; MDD - 11 females, 8 males	Database individual	MRI	High-resolution head models were created from T1-weighted anatomical images that were collected in a separate functional MRI study (Lepping et al., 2016). The data was obtained from the OpenfMRI database (https://openfmri.org/; accession number: ds000171).	F3-RSO, F3-F4 (5x5cm), F3-F4 (5x7cm), F3-F8	5x5 or 5 x 7cm For bipolar montages, electrode thickness was always set to 1 mm; sponge pocket thickness was 2.5 mm. For the 4x1 montages, electrodes with a diameter of 1.2 cm and thickness of 1 mm were used, with the addition of a gel layer (thickness: 2.5 mm) between the electrode-skin surface.	electrode montage	Anode to cathode	NA	extended simnibs	Except for four manual steps (see Supplementary Methods), all procedures were done in a fully automated manner, using a pipeline developed in Nipype (http://nipype.readthedocs.io/en/latest/) (Gorgolewski et al., 2011). Automated tissue segmentation was performed in SPM12 (Friston et al., 1994) for skin, skull, eyeballs and CSF, and in FreeSurfer (Fischl et al., 1999) for gray and white matter. We…	skin, skull, eyeballs, CSF, GM, WM (n=6)	NA	1-2.5	Head meshes consisted of approximately 3,200,000 tetrahedral elements, assigned to six tissue types	NR	NR	NA	NA	For bipolar montages, EFs were of comparable strength in the lDLPFC and in the medial prefrontal cortex (MPFC). Depending on stimulation parameters, EF cortical maps varied to a considerable degree, but were found to be similar in controls and patients. 4x1 montages produced more localized, albeit weaker effects. MDD-associated anatomical variations are not likely to substantially influence curre…
	2380	DaSilva	2015	NA	MS;KT	USA	Computational modelling	We used high-resolution computational models to investigate the neuroanatomical distribution and peak strength of the current flow across regions of interest in pain control during five different types of tDCS: three conventional and two HD-tDCS montages.	Whole brain	Montages used for neuologic disoders and pain disorders including migraines.	Healthy	1	NR	1 male	Primary individual	MRI	High resolution T1 1mm3	In the conventional set up, two large electrodes (5 x 7), corresponding to the anode (positivepole) and cathode (negative ole),were combined to produce three basic configurations: M1-SO (motor cortex-supraorbital: anode positioned over C3 and cathode positioned over Fp2; DaSilva et al., 2011), DLPFC (dorsolateral PFC bilateral: anode over F3,cathode over F4) and Cz-Oz (vertex-occipital cortex: an…	5 x 7 cm (mi:so) sponges with anode positioned vertically over 10–20 location C3 and cathode positioned horizontally on the contralateral-supraorbital, approximately over 10–20 location Fp2. DLPFC (F3-F4): 5 x 7 cm sponges with anode and cathode positioned vertically over 10–20 locations F3 and F4 respectively. Cz-Oz: 5 x 7 cm sponges with cathode positioned horizontally over 10–20 location Oz. A…	Electrode montage	Anode to cathode	NA	non auto - comsol	SPM8 to segment MRI, Laplace equation with purely conductive properties solved for electric field (software not reported). The meshes were imported into an FE package (COMSOL Multiphysics 4.3,COMSOL, Inc., Burlington,MA,USA) where electrostatic physics were applied (Datta et al., 2009).	skull, air, CSF, WM, GM, skin, fat (n=7), saline-soaked sponge, electrode	NA	1	The resulting volumetric image data was then converted into meshes using adaptive voxel-based meshing algorithms (Simpleware Ltd,Exeter,UK).	0.42 - 0.68	M1-SO: The frontal lobe received a larger amount of current when compared to other cortical structures.Nonetheless, the current spread over several regions.Peaks of current density and in turn electric field (0.68V/m) occurred in the PFC, including parts of the superior,middle and inferior frontal gyri, bilaterally. DLPFC (F3-F4): The peak magnitude of the electric field (0.54V/m) occurred in the…	NA	NA	M1-SO produced a large current flow in the PFC. Peaks of current flow also occurred in deeper brain structures, such as the cingulate cortex, insula, thalamus and brainstem. The same structures received significant amount of current with Cz-Oz and DLPFC tDCS. However, there were differences in the current flow to outer cortical regions. The visual cortex, cingulate and thalamus received the major…
	2383	Datta	2011	NA	MS;KT	USA	Case study - computational modelling	The current report models induced electric field during tDCS and demonstrates how different electrode configurations influence the flow of electrical current through brain tissue in a patient who responded positively to a tDCS treatment targeting aphasia.	Left frontal cortex	Comparison of current spread with different electrode montages.	Left hemisphere ischemic stroke, Broca's aphasia	1	60	1 male	Primary individual	MRI	1 mm3 resolution T1-weighted and T2- weighted magnetic resonance imaging (MRI) scans of the patient collected using a 3 T Siemens Trio scanner (Erlangen, Germany) with a 12 element head-coil.	We modeled four reference electrode configurations: (1) Right Shoulder, (2) Right Mastoid, (3) Right Orbitofrontal Cortex and (4) Mirror Right Shoulder (Figure 1). Since the head model was directly derived from previously collected MRI data, it was limited to the anatomical sections collected (13). Thus, in order to model the extracephalic clinical montage used in our aforementioned tDCS study (5…	5 x 5 cm sponge-based electrodes	Eelctrode montage	Anode to reference	NA	simpleware	Automatic segmentation was performed using FSL from the Functional MRI of the Brain (FMRIB) Software Library (United Kingdom). FSL’s Brain Extraction Tool (BET) and FSL’s Automated Segmentation Toolbox (FAST) were used to segment the MRI data into scalp, skull, cerebrospinal fluid (CSF), gray matter and white matter (9). Typically automatic head/ brain segmentation tools such as FSL are optimized…	Scalp, skull, CSF, grey matter, white matter (n=5). Using a combination of segmentation tools (Point to Point line, Smoothing filters and Boolean operations) from ScanIP (Simpleware Ltd, United Kingdom), automated segmentation masks were corrected and the data was further segmented into compartments representing eye region, muscle, air, and blood vessels (Custom Segmentation, Soterix LLC, NY, USA…	NA	1	The finite element (FE) adaptive mesh generated from the segmentation and CAD masks (minimum quality factor: 0.4) was exported to COMSOL Multiphysics 3.5a (Burlington, Massachusetts) for computation of electric fields (12).	0 - 0.36	0.36 V/m	NA	NA	Our results demonstrate the profound effect of lesioned tissue on resulting current flow and the ability to modulate current pattern through the brain, including peri-lesional regions, through electrode montage design. The complexity of brain current flow modulation by detailed normal and pathological anatomy suggest: 1) That computational models are critical for the rational interpretation and d…
	2385	Datta	2010	NA	BL;KT	USA	Computational modelling	(i) determine cortical current density distributions in subjects with skull defects; (ii) determine whether the size of skull defect influences the amount and location of current being delivered to brain cortex and (iii) determine whether skull plates (i.e. acrylic or titanium plates) also change (and in which direction) the amount of current being delivered to the brain.	NR	NR	Healthy adult	1	NR	NR	Secondary individual	MRI	high resolution 3T	M1 - supraorbital : The anode electrode was placed over the primary motor cortex (corresponding to C3) and the cathode electrode was placed over the contralateral supraorbital area. Occipital - supraorbital: The anode electrode was placed on O1 (primary occipital cortex) and the cathode electrode was placed over the contralateral supraorbital area.	7 x 5 cm	NA	NR	NR	simpleware	(SIMPLEWARE LTD., UK) was detailed previously (Datta et al., 2009)	brain, CSF, skull, scalp (n=4)	NR	1	We used COMSOL Multiphysics 3.5 (Comsol Inc., MA), a commercially available finite element (FE) package to implement the model. The linear system iterative solver of conjugate gradients was used with a relative tolerance of 1 × 10−6.	0.62 (C3-supraorbital 4B montage) - 2.5 (C3-supraorbital 1A montage)	2.5 (C3-supraorbital 1A montage) V/m	NR	NR	the condition that led to largest increase in peak cortical electric field was when one electrode was placed directly over a moderate sized skull defect. In contrast, small defects midway between electrodes did not significantly change cortical currents. As the conductivity of large skull defects/plates was increased (chronic to acute to titanium), current was shunted away from directly underlyin…
	2390	Datta	2018	NA	MS;KT	USA	Computational modelling	To gain insight into the effect of race by comparing tDCS induced electric field (EF) as computed by finite element method (FEM) models. Specifically, average head templates for three ethnic groups (Caucasian, Chinese, and Indian) are considered.	C3 and F3	Furthermore, since tDCS protocols are typically planned by positioning the active electrode directly “over a region of interest”, the induced EF at regions underneath the active electrode is naturally of more interest.We therefore determined peak induced values from surface directly underneath the active electrode and refer to them as “target” peak values. Widely used combinations.	Healthy. Indian, Chinese and Caucasian	365	Indian: 18-35 years; Chinese: 24.46+/-1.81 years; Caucasian: 18-90 years	Indian: 98 males, 59 females; Chinese: 56 males; Caucasian: males and females	Database grouped	MRI	NR	a) C3-Fp2: Electrodes positioned over the C3 and the right supra-orbital regions simulating the classic motor cortex-contralateral orbita (M1- SO) stimulation [1] and b) F3-Fp2: Electrodes positioned over the F3 and the right supra-orbital regions simulating another widely used configuration	NR	ethnicity	Anode to cathode	NA	simpleware	The segmentation of MRI data into tissue categories was performed using a combination of a probabilistic segmentation routine, tissue probability map and a custom Matlab script [13]. The residual continuity and anatomical detail errors were corrected for in ScanIP (Simpleware Ltd.,UK).	skin, skull, CSF, gray matter, white matter, and air cavities (n=6) electrode, sponge	NA	1	FE meshes of high quality factor were generated from the tissue and electrode masks using ScanIP. These meshes were then imported into a FE solver (COMSOL Multiphysics) and respective electrical conductivities assigned.	0.12 - 0.43	C3-Fp2 (M1-SO): Caucasian - 0.35 V/M (global), Chinese - 0.43 V/M (global), Indian - 0.39 V/M (global); F3-Fp2 (F3-SO): Caucasian - 0.34 V/M (global), Chinese - 0.4 V/M (global), Indian - 0.29 V/M (global)	NA	NA	This study demonstrates for the first time via computational models that race related structural differences will impact current flow patterns. A maximum variation of 1.4 fold is predicted across all the templates and the montages considered. This variation is comparable to the ~1.5 fold observed across individuals of one race (Caucasian) when looking at the peak electric field magnitude- indicat…
	2391	Datta	2012	NA	MS;KT	USA	Computational modelling	To consider the impact of anatomical differences in resulting brain current flow across healthy adults, we modeled tDCS induced electrical fields in three adults: two males (M1, M2) and one female (F)via high spatial resolution (1mm3) gyri-sulci precise computer modeling.	Motor strip	NR	Healthy	3	Male1 (M1): 36years; Male2 (M2): 41 years and Female (F): 34 years	2 male, 1 female	Primary individual	MRI	T1 and T2 1mm3 resolution	Conventional “rectangular-pad” – Two electrode-sponge pads (5 cm_x0002_5 cm)were placed at sites commonly used for the classic motor cortex-contralateral orbital stimulation	5 x 5 cm	Subject-specific anatomy	Anode to cathode	NA	simpleware	Automated segmentation was first performed using SPM (Ashburner, 2009) to demarcate the MRI images into six tissue categories: skin, skull,CSF, gray matter, white matter, and air. An in-house MATLAB script (Huang et al., 2012) was used to correct for the automatic segmentation errors. Residual segmentation errors were finally fixed in ScanIP (Simpleware, Ltd., Exeter, UK) using a combination of s…	Skull, skin, CSF, WM, GM, air (n=7)	NA	1	Adaptive FE meshes were generated with a minimum quality factor of 0.4 from the segmentation and the CAD masks (Simpleware). The entire workflow preserved the resolution of the anatomical 1 mm resolution data (Bikson and Datta,2012).The meshes were imported to COMSOL Multiphysics 3.5a (Burlington,MA,USA) for FE computation and comprised >10 million elements with >15 million degrees of freedom.	0.27 - 0.40	0.40 V/m	NA	NA	Conventional pad stimulation led to diffuse modulation with maximum current flow between the pads across all subjects. There was high current flow directly under the pad for one subject while the location of peak induced cortical current flow was variable.The High-Definition tDCS montage led to current flow restricted to within the ring perimeter across all subjects. The current flow profile acro…
	2430	Dmochowski	2012	NA	BL;KT	USA	Computational modelling	To examine the impact of the desired electric field orientation on the optimal placement of electrodes for a given target region.	Pathology - Perilesional area on left hemisphere	Lesion	Stroke	3	NR	NR	Secondary individual	MRI	NR	NR	6 mm radius	Lesion	NR	NR	simpleware	proprietary software (Simpleware ScanIP, Exeter, UK) used to convert model into a finite element mesh. We designated electrode Iz as the reference, and “energized” each remaining electrode in succession, solving the induced electric field at all nodes in the head for all M − 1 bipolar configurations using the Abaqus software (Simulia, Providence, RI).	air, bone, skin, cerebrospinal fluid, gray matter, and white matter (n=6)	NR	1	finite element (FE) mesh using proprietary software	0.31 - 0.76	0.76	NR	NR	Conceptually, the seminal study of [1] demonstrates that polarity is critical to achieving the desired neuromodulation: the effect of stimulation on motor excitability was found to be reversed when polarity was flipped.
	2472	Ekhtiari	2022	NA	MS;KT	USA	Interventional; randomised controlled trial	We present a randomized, triple-blind, sham-controlled, clinical trial to determine the neural substrates of tDCS effects on drug craving.	Multiple - Middle frontal gyrus (MFG), anterior insula (Ins), inferior parietal lobule (IPL), precuneus, and inferior frontal gyrus (IFG)	significant in the whole-brain functional activity analysis (sham vs active)	Methamphetamine use disorder (MUD)	60	mean age ± SD= 35.86 ± 8.47 years ranging from 20 to 55	60 males	Primary individual	MRI	MR images were collected immediately before and after stimulation. Structural and functional MRIs were obtained on two identical GE MRI 750 3 T scanners. High-resolution structural images were acquired through magnetization-prepared rapid acquisi- tion with gradient-echo (MPRAGE) sequence using the following parameters: TR/TE = 5/2.012 ms, FOV/slice = 24 _x0001_ 192/0.9 mm, 256 _x0001_ 256 matrix…	anode/cathode over the F4/Fp1.	5 x 7 cm two saline-soaked surface sponge electrodes	NR	Anode to cathode	NA	nr	As a part of the previous study, head models were generated for all of the participants to visualize how current flows through the brain using SimNIBS software.Briefly, automated tissue segmentation was per- formed in SPM12. The results were visualized using Gmsh and MATLAB.	CSF, skull, scalp, eyeballs, WM, GM (n=6)	NA	2	NR	NR	NR	NR	Nonsignificant between-group differences in craving scores with decreased craving in both groups suggested a complex interaction between tDCS effects and habituation of cue effects that may eventually affect self-reported outcome measures. - but not related to the current intensity - no such analysis done	Significant time by group interactions in task-based fMRI data with increased functional activity only in the active stimulation group with a significant role of tDCS-induced EFs at the individual level suggests a modulatory role of tDCS during cue exposure. However, more research is needed to determine the relationship between neural activation and craving induced by drug-related cues. There was…
	2488	Esterer	2019	NA	MS;KT	UK	PhD thesis; computational modelling	To address some of these challenges by combining data from be- havioural and neuroimaging experiments with findings from individualised models of tDCS-induced electric fields.	V1, V2 and V3 (bilateral)	Relevant for modulating contrast sensitivity	Healthy	22	under 35 years of age (22.06 +/-0.69)	13 female, 9 male	Primary individual	MRI	Two T1-weighted and two T2-weighted (one of each used in model) contrasts were collected for each participant using a Siemens 3T Prisma scanner with a 64-channel head coil (Siemens Healthcare GmbH, Erlangen, Germany). The FOV of the sequences was specifically chosen to include regions of the neck, as studies have suggested this may result in more accurate models of current distribution (Nielsen e…	Oz-Cz electrode montage, electrodes at EEG positions PO7 and PO8	5x5 cm2 silicone-rubber electrodes 3mm thick, 2mm thick gel	NA	NR	NA	simnibs	For SimNIBS v3.0.5 : used headreco option and called SPM12 for segmentation of extra-cerebral structures, brain tissue and neck region. Surface reconstructionsof GM created using computational anatomy toolbox CAT12. As part of the standard SimNIBS workflow, the segmentation results were touched-up by the automatic ap- plication of simple morphological operations. The segmentation outputs were the…	WM, GM, CSF, skin, skull (n=5), electrode, conductive paste	NA	1.5	For both pipelines, the open-source software GetDP (Geuzaine, 2007) was used to solve the finite-element models for voltage and electric field distribution. The resulting mesh files of electric field distribution were then transformed to volumetric NIFTI (*.nii) images via pipeline-specific interpolation algorithms. Iso2mesh (ROAST). After this point [segmentation], the pipelines diverge, with RO…	0.112 - 0.281	ROAST: V3: 0.281; SimNIBS: V2: 0.280	NA	For both modelling pipelines and all visual ROIs, correlations between mean electric field strength and contrast detection threshold or psychometric function slope were non-significant (p > .05).	In summary, we have presented both qualitative and quantitative results on simulated electric fields from two open-source FEM pipelines, SimNIBS and ROAST. For tDCS at 1.5 mA applied via an Cz-Oz electrode montage, the results from the two pipelines are broadly similar in their spatial distribution and magnitudes. In general, surfacerendering suggests that the electric field is widely distributed…
	2496	Evans	2020	NA	MS;KT	UK	Computational modelling	To characterise the variability in E-field intensity at a cortical site (left primary motor cortex; M1) and throughout the brain for conventional fixed-dose tDCS, and individualised dose-controlled tDCS.	M1 (left) Hand region	one of the most common targets of electrical stimulation	Healthy	50	22-35 years	27 females, 23 males	Database individual	MRI	T1-weighted structural MRIs from 50 randomly selected healthy adults (aged 22e35, 23 males, 27 females) were obtained from the Human Connectome Project (HCP) database (https://ida.loni.usc. edu/login.jsp). Images were acquired from a 3.0 T S Connectome Skyra scanner using a standard 32 channel Siemens receiver head coil. Scanning parameters were as follows: spatial resolution: 0.7mm isotropic vox…	Electrodes were placed over 10-10 coordinates CP5 (anode) and FC1 (cathode).	6mm radius, 2mm height	Current intensity, individual anatomical differences	Anode to cathode	The sample averages for 1mA and 2mA target intensities in left M1 were 0.185 V/m (M ¼ 0.185 ± 0.033 V/m) and 0.369 V/m (M ¼ 0.369 ± 0.064 V/m) respectively.We set these values as target intensities in left M1 for the dose-controlled simulations (i.e. to reduce variance in E-field intensity at the cortical target site). For these current flow models we individualised stimulator output (Individuali…	roast	We estimated current flow throughout cortex in individual brains using Realistic Volumetric Approach to Simulate Transcranial Electric Stimulation (ROAST) software package, version 2.7 (https://www.parralab.org/roast/) [26]. ROAST is an end-to-end pipeline that automatically processes individual MRI volumes to generate a 3D rendering of E-field distribution based on user-defined tDCS protocol. RO…	GM, WM, CSF, bone, skin, air (n=6), gel, electrode	The sample averages for 1mA and 2mA target intensities in left M1 were 0.185 V/m (M = 0.185 ± 0.033 V/m) and 0.369 V/m (M = 0.369 ± 0.064 V/m) respectively	1 or 2	Using iso2mesh [43], a volumetric mesh is generated from 3D multi-domain images to generate the finite element model.	0.125 - 0.518	0.249 V/m for 1 mA stimulation, left M1; 0.518 mA for 2 mA stimulation, left M1	To ensure delivery of 0.185 V/m to left M1, stimulator output ranged from 0.750 to 1.475mA (M = 1.027 ± 0.187), and ranged from 1.425 to 2.8mA (M = 2.050 mA ± 0.358) for a target of 0.369 V/m.	NA	Dose-control vastly removed variance in E-field intensity in left M1. Intensities ranged from 0.176 to 0.190 V/m with 0.185 V/m target intensity (M = 0.184 V/m ± 0.003), and 0.353e0.386 V/m with 0.369 V/m (M = 0.368 V/m ± 0.006). However, this variance was due to rounding the individualised-dose to the nearest 0.25mA and repeating the ROAST pipeline. Taking this into account, these results sugges…
	2498	Evans	2023	NA	MS;KT	UK	Computational modelling	We systematically assessed the influence of lesions on tDCS-induced E-field magnitude within two regions of interest (ROIs): primary motor cortex (M1) and Broca’s area (BA44)—two regions commonly targeted by tDCS for clinical applications to facilitate recovery from movement and language deficits.	Multiple - M1 and Broca’s area (BA44)	two regions commonly targeted by tDCS for clinical applications to facilitate recovery from movement and language deficits	Healthy with simulated lesions	2	25 and 26 years	2 female	Primary individual	MRI	MRIs were obtained on a Siemens 3 T TIM Trio scanner with a 64-channel head coil (176 sagittal slices, matrix size 256 × 256, 1 mm isotropic resolution, TR/TE = 1900/3.96).	In motor rehabilitation research, the left primary motor cortex (M1) is typically targeted by placing the anode over target M1 and cathode over the right supraorbital ridge39,40. Specifically, we placed electrodes over 10-05 coordinates CCP3 and Fp2 (Fig. 1B). In aphasia rehabilitation studies, the left frontal cortex (BA44) is often targeted by placing the anode over BA44 and cathode on the righ…	17 mm radius, 2 mm depth)	brain lesion	Anode to cathode	individualised dose = (target E-field magnitude/actual E-field magni- tude) × fixed Dose	roast	Electric field modelling was performed using a custom version of Realistic vOlumetric Approach to Simulate Transcranial Electric Stimulation (ROAST) 2.720. ROAST is a fully automated, open-source MATLAB applica- tion that produces a 3D-rendering of E-field applied to structural MRI volumes with 1 mm3 voxel resolution. To estimate current flow, ROAST performs segmentation of the brain image into s…	WM, GM, skin, CSF, air, bone (n=6) gel, electrode	NA	1	meshes generated had a maximum surface element size of 5, mini- mum angle of surface triangle of 20, maximal distance between centre of surface bounding circle and centre of the element bounding sphere of 0.3, maximal radius-edge ratio of 3, and target maximal tetrahedral element volume of 10.	0.124-0.204	0.204	Not exactly relevant but might be useful: Initial optimisation was defined as a bipolar montage that maximised E-field magnitude, across all component directions, within the M1 ROI. In the non-lesioned brain, the modelling positioned the anode on CP3 and the cathode on CP4 (CP3–CP4). This montage achieved 0.204 V/m within the ROI, compared with 0.156 V/m for the conventional, and initially used, …	NA	In this study, we systematically modelled the influence of synthetic lesions with different locations, sizes, and conductivities on the tDCS-induced E-field within two ROIs. A general pattern emerged across both regions. Lesions that were lying in-line with the predominant direction of current flow within the non-lesioned brain tended to increase the E-field magnitude in the ROI, while lesions th…
	2499	Evans	2022	NA	BL;KT	UK	Computational modelling	To assess whether current direction in M1 differs depending on applied montage, and whether different montages produce greater radial current in different subregions of M1 (sulcal bank and gyral crown). Also, to assess whether inter-individual variability in current direction differed across montages. Finally, to demonstrate how electrode positions based on landmark EEG locations can approximate …	M1 (left) hand region	NR	Healthy	50	22-35, no mean or standard deviation reported	21 male, 29 female	Database individual	MRI	3 Tesla, 32-channel head coil (0.7mm isotropic spatial resolution, TR: 2400ms, TE: 2.14ms, TI: 1000ms, flip angle: 8°, field of view: 224 x 224mm using Siemens AutoAlign feature, iPAT: 2)	three user-defined bipolar electrode montages targeting the hand region of the left primary motor cortex (M1) using 10-10 coordinates [1,25,31,43]: A posterior-anterior (PA) montage placed electrodes anteriorly and posteriorly to the M1 hand area, with current directed perpendicular to the central sulcus in a posterior-anterior direction (CP3: anode, FCz: cathode), a medio-lateral (ML) montage wi…	17mm radius, 2mm height).	NR	NR	NR	roast	E-field modelling for transcranial direct current stimulation (tDCS) was performed using Realistic vOlumetric Approach to Simulate Transcranial Electric Stimulation (ROAST) v3.0 software package (https://www.parralab.org/roast/) . MR images are transformed into RAS space and segmented using SPM12 (http://www.fil.ion.ucl.ac.uk/spm/).	WM, GM, skin, bone, air, CSF (n=6) electrode, gel	NR	2	a volumetric mesh from 3D multi-domain images using iso2mesh toolbox	NR	NR	NR	High inter-individual variability in current direction regardless of electrode montage (50-150%), Current direction and E-field intensity are largely unrelated, Electrode location can accurately approximate current direction in the cortical target	Using current flow modelling, the current data allows us to apply simple heuristics as to where electrodes could be placed to maximise radial inward or outward current in any cortical target in an individual, assuming this to be a key factor for the physiological effect of tDCS. What is also clear is that excitability changes are complex and partly determined by whether radial current is directed…
	4377	Franco-Rosado	2024	NA	RSD;KT	Italy	Computational modelling	To analyze the inter-subject variability in electric fields (E-fields) over regions of the cortical motor network under two electrode montages: the classical C3Fp2 and an alternative P3F3.	Multiple - Motor cortex (M1S1, supplementary motor area (SMA), and preSMA in particular)	NR	Healthy	98	32 ± 8 years	52 female, 46 male	Primary grouped	MRI	T1-weighted and T2-weighted, both 1 mm isotropic, Philips 3 T Ingenia	Two electrode configurations: conventional C3Fp2 montage, with anode and cathode placed over C3 and Fp2, respectively and P3F3, an alternative posterior-anterior configuration with both electrodes approximately equidistant to the precentral gyrus, with the anode on P3 and the cathode on F3.	rectangular rubber electrodes with an area of 4.5 × 6.5 cm2 (DC-Stimulator, Eldith GmbH) and a thickness of 1 mm, respectively built on a 3 mm-thick layer of conductive gel. A metal connector was modeled 1 mm below the electrode with an area of 1.6 × 2.3 cm2.	NR	Anodal	NR	simnibs	SimNIBS 3.2 was used to solve the physics for tDCS under quasi-stationary conditions, i.e., Laplace equation (∇ · (σ∇φ ) = 0, to obtain the E-field (⃗E = −∇φ ) and the current density (⃗J = σ⃗E) in each element domain. parameters were calculated using the CAT12 (https://neuro-jena.github.io/cat/) segmentation included in headreco pipeline, which allowed us to obtain the distribution of these morp…	WM, GM, CSF, bone, scalp, eyes, air cavities (n=7)	assumed E-field values larger than 0.15 V m −1 as thresholds values for neuromodulatory effects over the hand knob	2	final head meshes contained more than 19 million tetrahedrons on average, with a mean edge size of 1.22 mm	NR	0.42. Both montages exhibited maximum mean E-field values around 0.38 V m −1 for a stimulation current of 1.5 mA.	0.15	NR	Our simulations predict significant differences in E-field magnitude and focality for C3Fp2 and P3F3. However, anatomical characteristics were also found to be significant sources of E-field variability irrespective of electrode montage. The normal E-field component better captured the individual variability and low rate of responder subjects observed in experimental studies.Overall, for the stan…
	2585	Galletta	2015	NA	MS;KT	USA	Computational modelling	To consider and contrast the predicted brain current flow patterns (electric field distribution) produced by varied 1x1 tDCS (1 anode, 1 cathode, 5 x 7 cm pad electrodes) montages used in aphasia clinical trials.	Pathology - Left perilesional area and its right homologue, left Broca’s and right Broca’s homologue	Promoting language recovery in post-stroke aphasia	Left hemisphere frontal stroke	1	NR	NR	Primary individual	MRI	The model was generated from a 3T MRI scan that had an isotropic 1 mm3 resolution. The MRI was segmented by ScanIP software (Simpleware, Exeter, UK) to turn each voxel into a conductor volume with the conductive isotropic average features of the pertinent head tissue.		5 x 7 cm, rubber electrodes covered in sponges	Electrode montage	Depending on the montage - anodal and cathodal	NA	simpleware, comsol	The MRI was segmented by ScanIP software (Simpleware, Exeter, UK) to turn each voxel into a conductor volume with the conductive isotropic average features of the pertinent head tissue. In this way, we obtained seven different electric compart- ments. The Laplace equation P$(sPV) 1⁄4 0 was solved using the following boundary conditions: current densities corresponding to 1 mA total current, havin…	Air, bone, skin, CSF, GM, WM, lesion (n=7)	NA	1	Then the mesh was imported in COMSOL Multiphysics 4.3 (Burlington, MA) to solve the equations related to the diffusion of the electric field into this finite elements space. All masks were imported in ScanIP (Simpleware Ltd, Exeter, UK) to generate a mesh consisting of more than 10,000,000 tetrahedral elements and more than 15 million degrees of freedom.	0.179 - 0.262	left perilesional cortex, 0.262 V/m for montage E	NA	NA	In all cases, the “return” electrode over the contralesional supraorbital forehead was not inert and influenced the current path through the entire brain. Montage B, although similar to montage D in focusing the current in the perilesional area, exerted the greatest effect over the left perilesional cortex, which was even stronger in montage E. Conclusions: The position and influence of both elec…
	2613	Gibson	2023	NA	MS;KT	USA	Interventional; computational modelling	Finite element modeling of tDCS current flow was performed in order to understand how changes in white matter, grey matter, and cerebrospinal fluid impact the current introduced by tDCS.	Frontal - Right inferior frontal gyrus	under the stimulating eectrode	Healthy; mild cognitive impairement	55	67.2 years (SD = 8.9)	32 females, 23 males (for the 27 - 15 females, 12 males)	Primary individual	MRI	Participants were scanned with a 3T Prisma system with 32 channel head coil (Siemens; Erlangen, Germany). The parameters for the T-1 weighted structural image were: repetition time [TR] = 2500 milliseconds; echo time [TE] = 1.81, 3.6, 5.39, 7.18 milliseconds; inversion time [TI] = 1000 milliseconds; flip angle = 8 degrees; number of excitations [NEX] = 1; slice thickness = 0.8 mm; field of view (…	Anode at F10, cathode on contralateral lower neck	5 x 5 cm sponges delivering the current were soaked in SignaGel for 24 hours prior to use, and the sponges were placed in a rubber holder with a metal backing during application.	NA	Anodal	NA	roast	ROAST 3.0 to create FEM models. Which runs in Matlabs and borrow algorithms for tissue segmentation from SPM, creates a 3D mesh using Iso2mesh and solves the FEM model using getDP. It assigns conductivity values for individual tissues.	GM, WM, CSF, bone, skin, air (n=6), gel, metal backing for electrodes	NA	2	the creation of a 3D mesh from Iso2mesh	0.09 - 0.27	approximately 0.27 V/m at F10	NR	In those who received active stimulation, the main effect of electric field magnitude underneath the electrode was significant in predicting PRETXT test (a cognitive task used in the study to assess category learning) performance (R2 = 0.2, β =0.44, t(23) = 2.48, p = 0.02) (Table 5, Figure 12), with greater electric field magnitude associated with better performance. Underneath the electrode, tho…	The results of the current study provide strong evidence for the impact that brain anatomy has on the potential benefits of tDCS. Greater electric field magnitude underneath the electrode predicted better performance, where an increase of 1 SD or 0.037 V/m equated to a 7.5% increase in categorization accuracy. The findings from the current study join a small but growing body of literature explori…
	2636	Gomez-Tames	2020	NA	BL;KT	Japan	Computational modelling	This study aims to computationally evaluate if group-level hotspots exist in deep brain regions for different electrode montages.	Deep brain regions	The presented EF atlas in deep brain regions can be used to explain tDCS mechanism or select the most appropriate tDCS montage. Regions also implicated in pain alleviation.	NR	18	M: 43.4, SD: 9.8	18 male 0 female	Database individual	MRI	NR	C3-Fp2 (motor cortex-supraorbital), F3-F4 (dorsolateral prefrontal cortex bilateral), F3-Fp2, Cz-Oz (occipitalvertex cortex)	5 x 5 cm2 and 5 mm of thick	NR	NR	NR	custom	In brief, the FreeSurfer image analysis software (Dale et al., 1999; Fischl, 2012) was used to reconstruct the sur- faces of the gray and white matter. Nonbrain tissues were seg- mented from T1- and T2-weighted MRIs using a semiautomatic procedure and region-growing and thresholding techniques. Using Kirchhoff’s current law at all nodes, we developed a set of simulta- neous equations that were so…	skin, fat, muscle, blood, bone (cancellous and cortical), gray matter, white matter, cerebellum gray matter, cerebellum white matter, cerebrospinal fluid (CSF), brainstem, intervertebral disk, ventricular, thalamus, caudate, putamen, pallidum, hip- pocampus, amygdala, nucleus accumbens, ventral diencephalon, meninges, mucous membrane, dura, and the eyes (n=26)	NR	2	NR	NR	NR	NR but from literature: the effective EF strength needed to induce physiolog- ical effects (0.2–0.5 V/m) in in vitro slice preparation (Anastassiou et al., 2011; Radman et al., 2009; Reato et al., 2010).	NR	Results: The spatial distribution and peak values (standard deviation of 14%) of EFs varied significantly. Nevertheless, group-level EF hotspots appeared in deep brain regions. The caudate had the highest field peaks in particular for F3-F4 montage (70% of maximum cortical EF), while other regions reach field peaks of 50%. Conclusions: tDCS at deeper regions may include not only modulation via un…
	2691	Halko	2011	NA	MS;KT	USA	Case study - interventional	Here, we combined fMRI to characterize regional changes in brain activity with an individualized, high-resolution computational model of brain current flow in a patient who underwent a successful combined visual rehabilitation and tDCS training protocol. Specifically, we evaluated correlations between estimates of electrical field and fMRI signal change related to underlying brain activity. Two s…	Occipital cortex	electrode configuration designed to up regulate occipital cortex excitability and known to enhance visuo-perceptual functioning in healthy participants	Right homonymous hemianopia following a left posterior cerebral artery stroke	1	61	1 female	Primary individual	MRI	A high-resolution anatomical T1 weighted image was collected (MPRAGE; 1mm3) using a 3T Phillips scanner equipped with an 8 channel head coil.	Anode electrode placed overlying the Oz position and the reference (cathode) electrode placed over Cz (vertex) following the 10–20 International EEG coordinate system	5 × 7 cm; 35 cm2 surface area, soaked in 0.9% saline)	NA	Anode to cathode	NA	simpleware	The individualized head model was created from the T1-weighted MRI scans of the patient. Using a combination of tools from the FSL and Simpleware (Exeter, UK), the patient’s head was segmented into compartments representing gray matter, white matter, cerebrospinal fluid (CSF), skull, scalp, eye region, muscle, air, and blood vessels (Custom Segmentation, Soterix LLC, NY, USA; see figure 1). The l…	GM, WM, eye region, CSF (inc. lesion) , skull, scalp (inc. muscle and blood vessel compartments), air (n=7) sponge, electrode	NA	2	NR	NR	Visual inspection revealed a pattern of relatively high electrical field across the parietal cortex bilaterally (located between the anode and cathode electrodes) as well as in peri-lesional areas.	NA	We have found that electrical field maps are correlated with functional changes assessed with fMRI. Significant correlations between the electrical field and change in fMRI signal were region specific including cortical areas under the anode electrode and peri-lesional visual areas. These patterns were consistent with effective tDCS facilitated rehabilitation.	We demonstrate the relationship between predicted regional current flow resulting from prolonged tDCS and changes in functional activation (assessed by fMRI) in a patient undergoing a successful combined visual rehabilitation and tDCS therapy program.Significant correlations between the electrical field and change in fMRI signal were region specific including cortical areas under the anode electr…
	2692	Hamajima	2023	NA	MS;KT	Japan	Computational modelling	In this study, we investigated the E-field intensity and polarity distributions in both hemispheres of the target lower limb M1 together using high-resolution head models.	Multiple - M1 Lower limb area and supplementary motor area	Cortical areas for modulation of lower limbs	Healthy	18	43.4 ± 9.8 years	18 males	Database grouped	MRI	The data was obtained from a freely available repository (NAMIC: Brain Multimodality, 3.0 T MRI scanner, 1 mm voxel size). The voxel dimensions of T1WI (TR = 7.4 ms, TE = 3 ms) and T2WI (TR = 2500 ms, TE = 80 ms) are 1 x 1 x 1 mm3. The matrix size of both images is 256 x 256 x 176.	Four types of electrode montages (C1-Fp2, C1-C2, Fcz-Cpz, and Fc1- Cp1) were considered	5 x 5 cm2 and 5 mm (4 x 4 x 0.1 cm3 of rubber and the rest of sponge). In addition, the effect of electrode size was investigated with an area of 2 x 2 cm2.	electrode montage, electrode size	Anode to cathode	NA	custom	The surfaces of the gray and white matter were obtained using the FreeSurfer image analysis software (Fonov et al., 2011, 2009) based on T1-weighted MRI. The nonbrain tissues were segmented from T1- and T2-weighted MRIs using a semiautomatic procedure and region-growing and thresholding techniques. The detailed procedure for developing the head models from MRIs was described in our previous paper…	Scalp, fat, muscle, blood, cancellous bone, cortical bone, GM, WM, CSF, cerebellum GM, cerebellum WM, eye (vitreous), other (reports 14)	NA	2	The study applied a computational mesh based on high-resolution head models constructed from magnetic resonance images (MRIs). ​ These models were represented by a grid of cubic voxels, with an average of 40 million voxels at a resolution of 0.5 mm.	0.99 - 1.26	C1-Fp2: lower limb motor area- 1.01 V/m, SMA-0.99; C1-C2: 1.13 V/m and 0.69 V/m; Fcz-Cpz: 0.99 V/m and 0.66 V/m; and Fc1-Cp1: 1.05 V/m and 1.02 V/m. Smaller elecrtodes: C1-C2 Lower limb M1- 1.60 V/m, SMA - 1.57 V/m, shorter distance between electrodes: C1-C2 Lower limb M1- 1.30 V/m, SMA - 1.12 V/m	NA	NA	For lower limb neuromodulation in tDCS studies, montage C1-C2 presented advantages as it showed higher E-field intensities while reaching deeper regions of the lower-limb motor area, uniform polarity on the same hemisphere, and with comparable intensities between both hemispheres with the disadvantage of higher variability. C1-Fp2 offered similar benefits to C1-C2 but with an asymmetric E-field i…
	2820	Im	2024	NA	MS;KT	Republic of Korea	Case study - interventional; computational modelling	We present a case with prolonged minimal consciousness state (MCS) over 1 year, who had severe brain damage, ventriculoperitoneal shunt, and cranioplasty with a titanium mesh, which was treated with tDCS which optimized with the simulation of the electric field based on the patient’s brain MRI.	rDLPFC	Facilitate dorsolateral prefrontal cortex; location of damaged tissue.	Minimal counsciousness state, subarachnoid haemorrhage, ruptured posterior communicating artery, coil embolisation, decompressive craniectomy, ventriculoperitoneal shunt, and cranioplasty with a titanium mesh	1	62	1 female	Primary individual	MRI	1mm3 resolution	NR	NR	Eelctrode montage, presence of titanium mesh and skull defect	NR	NA	Neurophet®’s tESLab	Neurophet®’s tESLab	NR	NA	2	NA	NR	NR	NR	After the patient was treated with ten consecutive optimized tDCS sessions, the follow-up CRS-r score showed improvement to 17 (A2V4M3O3C2Ar1). Two months later, she showed dramatic neurological recovery, underwent successful nasogastric tube weaning, and was able to start full oral feeding. Six months later, she started walking with assistance.	This personalized simulation based on MRI would make the treatment available even to patients with severe brain structural changes and metallic instrumentation. In summary, recent advances in segmentation and stimulation procedures have made tDCS treatment possible even in complex cases involving patients with metallic implants. The growing popularity of non-invasive neuromodulation highlights th…
	4387	Im	2025	NA	RSD;KT	Republic of Korea	computational - feasibility study	This study introduced the Bayesian optimization and hyperband (BOHB) method to seek optimal tDCS montage for the entire human scalp without conventional constraints.	Multiple - M1 and lDLPFC	because they are primarily targeted in tDCS clinical studies	Healthy	5	NR	5 male	Database individual	MRI	T1 weighted; resolution 1*1 mm in plane * 1.2 mm slices	The node in the cortical region with the minimum distance from the C3 electrode in the 10-10 inter- national channel configuration was set as the central point of M1. The cortical region within 10 mm of the center point of M1 was set as M1. Similarly, the left DLPFC was defined as that for M1. The center point of the left DLPFC was defined on the basis of the F3 electrode position, and the cortic…	1 cm × 1 cm disk-type electrode	NR	NR	NR	Neurophet	MRI segmentation was performed using an in-house segmentation tool in the form of Split-Attention U-Net (SAU-Net), a deep neural network architecture developed by Lee Minho, Neurophet Inc, Seoul, South Korea.23 The SAU-Net was verified using various data sets validated by a comparative study with FreeSurfer24	skin, skull, CSF, cerebral gray matter, cerebral white matter, cerebellar gray matter, cerebellar white matter, and ventricles (n=8)	NR	1	Mesh generation was performed using the computational geom_x0002_etry algorithms library (CGAL) version 4.025 (developed by Andreas Fabri, Utrecht University, Utrecht, Netherlands), enabling the segmented MRI data to be segmented into a three-dimensional tetrahedral mesh based on the Delaunay triangulation method. CGAL parameters, such as the Delaunay triangulation convergence rate (0.004) and ma…	1.0-1.2 normalised	1.2 V/m normalised to 1V/m?	NR	NR	The BOHB method performed better than the conventional random search for the same number of iterations in both ROIs. For M1, the iteration index yielding the maximum evaluation metric in each trial was statistically smaller in the BOHB method than in the random search (p < 0.0001). Regarding the normalized |E|, the BOHB method showed a higher normalized |E| than did the random search for the M1 r…
	4484	Im	2024	NA	BL;KT	Republic of Korea	Computational modelling	To investigate the differences in tDCS-induced electric fields between groups with different severities of brain atrophy.	Multiple - Left rostral middle frontal gyrus (RMF) and hippocampus/amygdala complex	A previous study reported that the hippocampus and amygdala are associated signifi- cantly with AD	Healthy, Alzheimer's disease	180	CN-F, 75.16±5.98; CN-M, 76.79±5.69; AD-F, 75.80±6.90; and AD-M, 76.03±7.59	45 F AD, 45 F healthy, 45 M AD, 45 M healthy	Database individual	MRI	T1 selected from the ADNI dataset (www.loni.usc.edu/ADNI)	to stimulate the left RMF were placed at anode F-3 and cathode Fp-2, based on the international 10–10 system, hippo- campus/amygdala complex were placed at anode FT-9 and cathode FT-10	NR	NR	NR	NR	neurophet and roast	The MRIs were segmented using a deep learning-based segmentation algorithm developed by Neurophet. current density is equal to zero. Eq. (1) was redefined using the finite-element method, and getDP [32] as a solver was used to compute the tDCS-induced electric field using the conjugate gradient (CG) method. The electrode and gel layers were generated as .nii data, which is the same data format as…	scalp, skull, CSF, GM, WM, ventricle, subcortical region (thalamus, caudate, putamen, pallidum, amygdala, hippocampus, accumbens, ventral diencephalon) (n=7 or 15?)	NR	1	CGAL enables MRIs to be segmented into a tetrahedral mesh based on the Delaunay triangulation method. CGAL parameters, such as the Delaunay triangulation conver- gence rate (0.004) and maximum element size (2.0 mm3) were controlled to satisfy the mesh-complexity requirements for the tDCS simulation. The average number of elements in the five anatomical head models was approximately 3.5 M.	ROI 1 0.651 - 0.712. ROI 2 0.250 - 0.298	The values recorded in the ROI 1 were 0.712, 0.651, 0.707, and 0.698 for AD-F, AD–M, CN-F, and CN–M, respectively, thus illustrating marginal differences across the groups. Conversely, when Stimulation Montage 2 was employed in ROI 2, the differences in peak electric-field norm values were more pronounced. Specifically, the values were 0.298, 0.261, 0.289, and 0.250 for AD-F, AD-M, CN-F, and CN-M…	NR	NR	In conclusion, the AD group indicated smaller brain areas and larger CSF volumes than the CN group. The difference between males and fe males in terms of the total head volume was statistically significant. The results of the stimulation effect and correlation analyses showed clear differences between the groups. However, the results could not be interpreted based on only one specific factor (bra…
	2823	Indahlastari	2021	NA	MS;KT	USA	Computational modelling	Given that the prevalence of WMH increases with age and the presence of WMH alters individual brain anatomy, WMH commonly found in older adults may affect tES current flow in the aging brain. In this study, we investigated the role of WMH on tES current flow in a large sample of healthy older adults (N 1⁄4 130). We incorporated WMH captured from T2-FLAIR imaging as lesion volumes (lesion FEM) int…	NR	NR	Healthy older adults	130	(range: 65-85, mean: 71 years)	NR	Primary individual	MRI	T1, T2-weighted FLAIR images. 1mm3 resolution	Anode at F4, cathode at F3	5 x 7 cm	Brain lesions/white matter hyperintensities, age, brain ratio	Anode to cathode	NA	roast	Current density distribution in each brain was computed using an open source FEM software ROAST v2.7 [15]. Individual T1 data were segmented into 6 tissue types (CSF, bone, air, skin, white, and gray matter) and assigned conductivity values in ROAST [14]. The seg- mentation quality of individual lesion maps produced from the Lesion Segmentation Tool was visually inspected by overlaying the segmen…	CSF, bone, air, skin, WM, GM (n=6)	NA	2	NR	NR	NR	1.5 - 3.4 mA In general, current dose larger than 2 mA is required to obtain the same current dose in the brain as those found in our previous young adult FEM as shown in Fig. 2B. Current dose larger than those predicted in nonlesion FEM was required in lesion FEM to deliver equivalent 2 mA stimulation to the rest of brain tissue outside the lesion region.	NA	Incorporating WMH into individualized models may increase the accuracy of predicted tES current flow in the aging brain.
	2826	Indahlastari	2020	NA	BL;KT	USA	Computational modelling	To investigate whether predicted field measures are indicative of the structural changes of the aging brain, which can be useful for the current dose determination in future tES studies involving ageing populations	NR	NR	Helathy older adults	587	M: 73.9, range 51-95	262 M, 325 F	Database individual	MRI	T1, Not reported	Two electrode montages based on the 10e20 EEG System, F3-F4 and C3-Fp2 (anode 1⁄4 F4, C3; cathode 1⁄4 F3, Fp2)	5 x 7 cm2 pad (s ¼ 5.9 107 S/m) with 3 mm thickness, and placed on the scalp with a gel layer (s ¼ 0.3S/m) interface	NR	NR	NR	roast	Segmented head volumes were meshed and solved in ROAST using parallel processing on a high-performance computing cluster (50 CPU, 175 GB RAM) at the University of Flor- ida using the MATLAB Parallel Computing Toolbox to reduce total wall time from ~18 min to ~1.8 min per subject.The same 587 T1-weighted images were processed using the DARTEL toolbox [30] to create a custom template, referred to a…	white matter (WM), gray matter (GM), CSF, bone, skin, and air (n=6)NR	NR	2	NR	NR	NR	NR	NR	Computed field measures were inversely correlated with brain atrophy (R2 1⁄4 0.0829, p 1⁄4 1.14e-12). Field pattern showed negative correlation with age in brain sub-regions including part of DLPFC and precentral gyrus. Mediation analysis revealed that the negative correlation between age and current density is partially mediated by brain-to-CSF ratio. Conclusions: Computed field measures showed …
	2827	Indahlastari	2016	NA	MS;KT	USA	Computational modelling	Current density distribution and projected current density calculation following transcranial direct current stimulation (tDCS) forward model in a human head were compared between two modeling pipelines: block and smooth. Block model was directly constructed from MRI voxel resolution and simulated in C. Three smoothing levels were added to determine their effects on current density distribution c…	Multiple - Anterior superior temporal gyrus (ASTG), hippocampus (HIP), inferior frontal gyrus (IFG), occipital lobes (OCC) and precentral gyrus (PRC)	NR	NR	1	NR	NR	Primary individual	MRI	T1-weighted MRI data from a single subject head, spanning from head apex down to the C3 vertebra, was acquired using a 3T Achieva Phillips MRI scanner housed in the McKnight Brain Institute, University of Florida. Prior to segmentation, the T1-data were resampled to an isotropic resolution of 1 mm3 and FOV of 25.6 cm in all three axis directions.	F3-RS, T7-T8 and Cz-Oz (following the 10-20 EEG nomenclature). The first named electrode in each montage pair was used as the current injection site with a current magnitude of 1 mA and the cathode was grounded.	8 x 4cm2	NA	Anode to cathode	NA	comsol	Automatic segmentations of white and gray matter were completed in Freesurfer (Cambridge, MA). Bone, air and skin masks were produced in SPM12 (Wellcome Trust Centre for Neuroimaging, London, UK) with an improved tissue probability map developed at CABI [2]. Manual segmentations of CSF, fat, muscle, eyes, blood and corrections to automatic segmented masks output were completed in ScanIP (Simplewa…	Air, blood, bone, CSF, fat, GM, WM, sclera, lens, skin (n=10)	NA	1	Block models were defined directly from MRI segmentations while smooth models were constructed by applying Gaussian smoothing filters to these segmentations, followed by an automated mesh generation.	NR	NR	NR	NA	Normalized median current density percentage differences were found in the range of +20% for the initial smoothing case and increased up to +35% when additional smoothing was added. There was no clear relationship between additional smoothing and median percentage difference results., We noted that each montage’s target structure showed the smallest percentage differences in median current densit…
	2828	Indahlastari	2019	NA	MS;KT	USA	Computational modelling	To compare field measure differences in simulations of transcranial electrical stimulation (tES) generated by variations in finite element (FE) models due to boundary condition specification, use of tissue compartment smoothing filters, and use of free or structured tetrahedral meshes based on magnetic resonance imaging (MRI) data.	Multiple - Inferior frontal gyrus, anterior superior temporal gyrus and the occipital lobe	NR	NR	1	NR	NR	Primary individual	MRI	T1-weighted and high angular resolution diffusion weighted imaging (HARDI) MRI datasets from a healthy human subject were collected using a 3T Achieva Phillips MRI system (the McKnight Brain Institute, University of Florida). HARDI data sets were acquired in 64 at high b-value (1000 s/mm2) and 6 directions at low b-value (100 s/mm2) using a 2D multislice spin echo sequence (TE=86.0 ms, TR=9022.8 …	left frontal-right supraorbital (F3-RS), left-right temporal cortex (T7-T8) and midline central–midline occipital cortex (Cz-Oz), with the first named electrodes in each pair selected as the anode	5 x 7 cm35cm2 1mm thickness	Block vs smooth model workflow	Anode to cathode	NA	simpleware, comsol	Prior to segmentation, the T1-weighted image was resampled to 256 × 256 × 256, 1 mm3 isotropic resolution using FreeSurfer (Cambridge, MA). Resampled T1-weighted images were segmented into ten tissue types using a combination of manual and automatic segmentation processes. Automatic segmentation of white and gray matter was performed in FreeSurfer, while segmentation for bone, air, and skin were …	WM, GM, bone, air, skin, muscle, fat, eyes, blood, CSF, brainstem (n=11)	NA	1	The block model mesh was constructed directly from segmented T1-weighted data. However, hexahedral meshes were not used. Instead, each voxel was transformed into six tetrahedral mesh elements. Each of these tetrahedra was assigned the same conductivity as others within the same voxel. We used this configuration because we anticipated that at sufficiently high resolution (e.g. 1 mm3 voxels or belo…	NR	NR	NA	NA	In this study, structure volumes, current density and electrical field were calculated to quantify the difference produced by block and smooth pipelines. Major differences between different pipeline results could have been caused by any combination of: i. finite element solution differences ii. boundary conditions iii. differences in compartment voxellation, or iv. compartment smoothing and solid…
	2829	Indahlastari	2016	NA	BL;KT	USA	Copmutational modelling	To determine efficient head model sizes relative to predicted current densities in transcranial direct current stimulation (tDCS).	NR	NR	Healthy	1	NR	1 male	Primary individual	MRI	T1-weighted, T2-weighted, and high angular resolution diffusion weighted imaging (HARDI) MRI data sets for an individual male subject were obtained using a 3T Achieva Phillips MRI system at the McKnight Brain Institute, University of Florida. T1-weighted data were acquired with a 3D fast field (in plane matrix size 256 × 256, 160 axial slices) and the T2-weighted data were acquired with a 3D turb…	The three configurations were: Cz and Oz position (Cz-Oz), F3 and a right supraorbital (RS) position (F3-RS), and left (T7) and right (T8) posterior temporal cortex positions (T7-T8)	5 x 7 cm 35cm2 1mm thickness	Nr	NR	NR	simpleware	"The head volume was segmented into eleven tissue types using a combination of automatic and manual segmentation techniques following a flowchart described in Figure 1. An automatic segmentation for white and gray matter was performed in Freesurfer. A bone tissue was obtained using the ‘New Segment’ module [19] in SPM8 (Wellcome Trust Centre for Neuroimaging, London, UK) based on an improved tiss…	Air, blood, cancellous bone, cortical bone, CSF, fat, GM, muscle, sclera and lens, skin, WM (n=11)	Nr	1	Head models were meshed into linear tetrahedral elements for isotropic simulations, and quadratic tetrahedral elements for anisotropic simulations. The total number of elements in each head model is shown in Table 2: 60% conductivity volume 4.4 million elements = 2.6 hours simulation and 3 days segmentation time; 100% conductivity volume 24 million elements = 6 hours simulation and 6 days segment…	NR	NR	NR	NR	Reducing head volume extent from 100% to 60%, that is, varying the model’s axial range from between the apex and C3 vertebra to one encompassing only apex to the superior cerebellum, was found to decrease the total modeling time by up to half. Differences between current density predictions in each model were quantified by using a relative difference measure (RDM). Our simulation results showed t…
	2830	Indahlastari	2023	NA	BL;KT	USA	Computational modelling	To compare current flow models generated via artificially placed electrodes (“artificial” electrode models) against those generated using real electrodes acquired from structural MRI scans (“real” electrode models) of older adults.	Multiple - Superior frontal gyrus, middle frontal gyrus, DLPFC, inferior frontal gyrus	NR	Healthy	16	mean age = 71.8 years	NR	Primary individual	MRI	T1-weighted images relevant to model construction were generated using the MPRAGE sequence in a 3T Philips Achieva MRI Scanner (FOV = 240 240 170 mm, voxel size = 1 mm3, TR = 7 ms, TE = 3.2 ms, flip angle = 8 ).	F3 (cathode) and F4 (anode) locations following the standard 10–20 EEG System	5 x 7 cm rubber pad electrodes with a layer of Ten20 conductive paste ( 5 mm thickness)	NR	NR	NR	roast and simpleware	Number of tissue types as default in ROAST v3.0, as well as automated segmentation within ROAST. Segmentation was manually corrected in Simpleware ScanIP module. The remaining tissue regions outside of the five segmented masks were categorized as skin. Fully segmented head volumes were then exported to ROAST for the remaining modeling steps. Details of each modeled electrode’s construction are de…	white matter (including optic nerve and spinal cord), gray matter, cerebrospinal fluid (CSF), bone, air, and skin, conductive paste (n=7)	Nr	2	Standard ROAST. Some manual segmentation.	0 - 0.35	0.35 Vm-1	NR	NR	We found a significant difference (p < 0.001) between the current density values generated by simulations using artificially created electrode models and those using the manually segmented electrodes. The findings of this study strongly suggest that rigorous documentation of electrodes (e.g., location, separation distance, size, contact area, etc.) at the time of stimulation provides crucial info…
	2824	Indhalastari	2021	NA	MS;KT	USA	Interventional; computational modelling	The primary goal of the present study is to evaluate the rela- tionship between the current dose within brain regions during an acute application of tDCS and resulting significant functional con- nectivity changes.	Multiple - lDLPFC and VLPFC	These regions were part of the working memory network. The working memory process is critical for decision- making and activities of daily living and thus age-related cognitive decline can cause loss of independence that could impact the quality of life .	Healthy older adults	15	71.3 years, 61-82 years	6 female, 9 male	Primary individual	MRI	Individual T1-weighted images were acquired using MPRAGE sequence in 3T Phillips Achieva MRI scanner (FOV = 240x240 _x0002_ 170mm, voxel size = 1 mm3 , TR = 7 ms, TE = 3.2 ms, flip angle ¼ 8_x0003_) prior to fMRI data acquisition. fMRI images were acquired using a single-shot EPI sequence (36 slices, voxel size 3.5mm3, TR ¼ 2000 ms, TE = 30 ms, flip angle = 80_x0003_). All scans were collected us…	F3 (cathode) and F4 (anode)	5 x 7 cm2 rubber pad electrodes, 5mm thick conductive paste	age, weight, height, and body mass index (BMI) - no significant differences in electric field.	Anode to cathode	NA	simpleware, comsol	Automatic segmentation pro- cess for bone, skin and air was completed using a combination of SPM 12 [35] and ROAST [30], and corrected manually in Simpleware ScanIP module (Synopsys, Mountain View, CA). All manual seg- mentation work for the remaining tissue masks was performed in Simpleware ScanIP with a reference to an atlas. White and gray matter masks that were previously used in CONN analysi…	WM, GM, CSF, skin, muscle, fat, blood vessels, eyes, cancellous bone, cortical bone, air (n=11)	NA	2	Segmented head volumes were converted into volume meshes in Simpleware ScanFE module and meshed models were exported to COMSOL 5.2a for finite element formulation and solution. Terminal current boundary conditions of 2 mA at F4 and -2mA at F3 were assigned to the model using COMSOL AC/DC module [19]. The models were then solved for voltage and converted to current density values using COMSOL-MATL…	NR	The overall average of median current density (J [A/m2]) across fifteen participants within lh-DLPFC ROI was 0.0814Am-2. The average of maximum current density computed in lh-DLPFC ROIs for all fifteen participants was 0.1094Am-2. The average median current density within lh-VLPFC ROIs computed in fifteen participants was 0.0529Am-2, while the maximum current density was 0.0829Am-2.	NA	We found a significant correlation between the amount of current density delivered to the left DLPFC and measured functional connectivity between the left DLPFC and left VLPFC during tDCS application paired with the N-Back task	Overall, field patterns across individuals were varied and nonidentical. As expected, the overall pattern of field measures showed larger values concentrated towards the frontal regions near the electrodes and smaller values distributed towards the posterior of the brain, further away from the electrodes. We found a significant correlation between the amount of current density delivered to the le…
	2891	Johnstone	2021	NA	BL;KT	UK	Computational modelling	To systematically investigate the effect of brain lesions on the magnitude of electric fields (e-mag) induced by tDCS, and how to overcome lesion-induced inter-individual variability in e-mag.	Multiple - M1and Broca's area	Both are common tDCS montages	Healthy	2	26 and 25	2 F	Primary individual	MRI	The T1-weighted 3D structural MR scans, 3 Tesla TIM Trio scanner with a 64-channel head coil (176 sagittal slices, matrix size 256 x 256,1mm isotropic resolution, TR/TE=1900/3.96).	Two montages with utility in stroke rehabilitation research were selected for this study. One typically used in motor rehabilitation research (Amadi et al., 2015; O’Shea et al., 2014) to target M1, where the anode is applied over left primary motor cortex (M1) and the cathode over right supraorbital ridge. Specifically, we placed electrodes over 10-05 coordinates Fp2 and CCP3 for both participant…	17mm disc electrodes, 2mm depth	NR	NR	NR	roast	Current flow modelling was performed using a custom version of ROAST 2.7 (Huang et al., 2019). ROAST is a fully automated, open-source MATLAB application that performs segmentation of the brain image (via SPM), places virtual stimulation electrodes, performs volumetric meshing (via Iso2Mesh- Fang & Boas, 2009) and solves the finite element model numerically to estimate current flow. By default, R…	CSF (inc. lesions), WM, GM, air, skin, bone (n=6)	NR	1	NR	0.124 - 0.204	with optimisation 0.204 in ROI, 0.156 with conventional M1 montage	NR	NR	In this study, we systematically modelled the influence of synthetic lesions with different locations, sizes and conductivities on the tDCS-induced electric field within two ROIs, for two individuals. A general pattern emerged across both ROIs and individuals. Lesions that were lying in-line with the predominant direction of current flow within the non-lesioned brain tended to increase the electr…
	2915	Kalloch	2022	NA	BL;KT	Germany	Group simulation study	To investigate the influence of white matter lesions on tDCS simulations	Cortical midlayer	Primary target for tDCS	White matter lesions, healthy controls	88	M: 70.83, SD: 4.15	43 M, 45 F	Secondary individual	MRI	T1-weighted magnetization prepared rapid gradient echo (MPRAGE) and T2-weighted fluid-attenuated inversion recovery (FLAIR) head images of each subject were selected from a pool of 2029 datasets.	Bihemispheric: Anode over C3, Cathode over C4, Frontal-occipital: Anode FPz, cathode Oz	5 x 5	NR	NR	reverse calculation dose = (3mA dose x 1.00V/m)/measured E-field	roast	ROAST 2.7. Converted the raw DICOM files to NIfTI in MRICroGL. ROAST then called SPM12. Used Mango (http://ric.uthscsa.edu/mango/mango. html), a software package that can load NIFTI files of different segmented components in each ROAST. Here we measured the tissue volume of grey matter, white matter, and CSF for each person.Open-FOAM	GM7, WM, skin, skull/bone, CSF, air caviities, WM lesions (n=)	1.00 V/m E-field	2	NR	NR	NR	NR	NR	"Our results suggest that WMLs do not perturb the EF globally and can thus be omitted when modeling subjects with low to medium lesion load. However, for high lesion load subjects, the omission of WMLs may yield less robust local EF estimations in the vicinity of the lesioned tissue. Our results contribute to the efforts of accurate modeling of tDCS for treatment planning." Reverse calculation E-…
	2933	Kashyap	2021	NA	MS;KT	Singapore	Computational modelling	To introduce a dose–target determination index (DTDI) to quantify the focality of tDCS and examine the dose–focality relationship in three different populations.	Left middle frontal gyrus	NR	Healthy	90	aged 18–87 years old a) young adults (20 _x0014_ x < 40 years), (b) mid adults (40 _x0014_ x < 60 years), and (c) older adults (60 _x0014_ x < 80 years) were selected.	45 male, 45 female	Secondary individual	MRI	T1-weighted (T1WI) magnetic resonance image (MRI). The T1WIs were collected from a 3T Siemens TIM Trio scanner with a 32-channel head coil using an MPRAGE sequence, TR = 2250 milliseconds (ms), TE = 2.99 ms, flip angle = 9_x000E_, Voxel size = 1 x 1 x 1 mm3, FOV = 256 x 240 x 192 mm3, GRAPPA: 2; TI: 900 ms.	F3-RSO	5 x 5 cm2	current intensity (but focality assessed rather than EF)	Anode to cathode	DTDI = (Average Current Density at the Target ROI) / (Maximum Average Current Density at Any ROI). DTDI will lie within the range of 0 to 1. An ideal tDCS setup will deliver the maximum intensity of stimulation (average current density) to the target ROI, thereby generating a DTDI value equal to 1. However, the peak intensity may be received at non-targeted ROI. A DTDI value = 0 will indicate no …	roast	In total, 270 simulations were performed in ROAST. i-SATA(MNI) is an extended version of the i-SATA toolbox designed for transcranial direct current stimulation (tDCS) analysis. ​ It integrates the SPM anatomy toolbox with i-SATA to map brain regions in the Montreal Neurological Institute (MNI) reference space. ​ This toolbox allows researchers to visualize and calculate the average current densi…	WM, GM, CSF, bone, skin, air (n=6) electrode, gel	NA	1, 2, 3	The meshes are generated using the ROAST (Realistic Volumetric Approach-based Simulator for Transcranial Electric Stimulation) toolbox.	NR	NR	NR	NA	As the dose is incremented, DTDI may show (a) increase, (b) decrease, and (c) no change across the individuals depending on the relationship (nonlinear or linear) between the injected tDCS current and the distribution of current density in the target ROI. The nonlinearity is predominant in older adults with a decrease in focality. The decline is stronger in males. Higher current dose at older age…
	2941	Katoch	2023	NA	BL;KT	Republic of Korea	computational - Feasibility study	To evaluate the brain response to electrical stimulation.	Multiple - Motor cortex and DLPFC	NR	Healthy	2	26 and 28	2 M	Primary individual	MRI	3T MRI, equipped with a 16-channel head coil.MPRAGE sequence was applied with a cubic voxel of 1 mm edge length in sagittal plane. The parameters were as follows: repetition time (TR)/echo time (TE) = 1200/1.79 ms; flip angle = 10°; bandwidth = 510 Hz/Px; field of view (FOV) = 260 × 260 mm2; slice per slab = 192; slice thickness = 1 mm (no gap). The acquisition time was 5 min and 4 s.For high-fre…	Two electrode montages were modeled to visualize the brain response during tDCS using a CTI head model. The first montage consisted of an anode positioned in the C3 (motor cortex) and a cathode in the FP2 (supra-orbital). The second montage consisted of an anode in the F4 (right dorsolateral prefrontal cortex, DLPFC) and a cathode in the F3 (left DLPFC).	5 x 5 cm were attached on the model to stimulate the brain. The thickness of the sponge-pads was 3 mm and the electrode was 2 mm thickness.	NR	NR	The amplitude of the injected current I was 2 mA and the average current density under the electrode was 0.8 A/cm2. The total computation time to obtain u, −∇u, and − C∇u was about 9 min.	simpleware, comsol	The automated segmentation algorithms in Statistical Parametric Mapping software (SPM 12, Wellcome Trust Centre for Neuroimaging, London, United Kingdom) were used to generate tissue probability maps. The head was segmented into six tissue types. A Matlab-based algorithm was used to correct tissue discontinuities and segmentation errors Segmented tissue data was imported into ScanIPsoftware for g…	Air, skull, scalp, eye, GM, WM, CSF (n=7)	NR	2	Head models include 1.5 million tetrahedral and 0.3 million triangular elements with an average element quality of 0.678.	NR	NR	NR	NR	Feasibility of a personalized tDCS treatment planning was evaluated using a subject-specific head model with both conductivity tensors and anatomical information. The key ingredient is the CTI method that can produce anisotropic conductivity tensor images of the human brain using a 3 T clinical MRI without injecting external currents into the head. Once the subject-specific head model is construc…
	2955	Kelly	2022	NA	BL;KT	Canada	Pilot study	We aimed to determine the feasibility of a preoperative motor training and tDCS intervention in patients with glioma. In an exploratorymanner, we assessed changes in motor network connectivity following this intervention and related these changes to predicted electrical field strength from the stimulated motor cortex.	M1 left	tDCS was used alongside motor therapy	Left-sided glioma	8	M: 46.6, SD: 15.46	4M, 4F	Primary individual	MRI	All MRI data was acquired using a 3 Tesla GE Discovery MR750 whole body scanner with a receive-only 12-channel phased-array head coil (GE Healthcare, Waukesha, WI). Resting-state fMRI was collected for two runs of 5min using a gradient-recalled echo, echo planar imaging sequence (voxel dimensions 3.75 × 3.75 × 4mm, 30 slices, 4-mm slice thickness, 64 × 64 matrix, TE = 30ms, TR = 2,000ms, flip ang…	tDCS was applied with the anode positioned over the left primary motor cortex and the cathode over the contralateral supraorbital area. The primary motor cortex was localized using the 10–20 Electroencephalography Electrode System (C3).	5 x 7 35 cm2 saline-soaked sponge electrodes	NR	NR	NR	roast	Briefly, to perform detailed tumor segmentation, we used four MRI sequences (T1WI, T2WI, T1WI with Gadolinium and FLAIR) acquired during the routine clinical care of each patient. Using these scans as input, each subjects brain tumor was segmented into component tissues classes using an automated segmentation software [BraTumIA (38)], followed by manual correction. The tissues classes included in…	WM, GM, CSF, bone, skin, air (n=6) electrode, gel	NR	2	A tetrahedral volume mesh is then created with iso2mesh (40), and the Laplace equation for voltage distribution is solved using getDP. Custom MATLAB scripts were integrated into this pipeline to allow for the addition of the tumor component masks, each with a unique conductivity. Enhancing and non-enhancing tumor were assigned conductivity values of 0.170 S/m and 0.332 S/m respectively. Necrosis …	NR	NR	NR	NR	In summary, we demonstrate that tDCS is feasible in preoperative glioma subjects, and that preoperative motor training combined with tDCS may alter sensorimotor network connectivity. Patient specific modeling of the electrical field suggests there may be a dose-dependent relationship between stimulation and connectivity changes. Given the difficult problem of eloquent cortex tumors, novel and inn…
	3004	Kim	2013	NA	BL;KT	Republic of Korea	Computational modelling	To investigate the relationship between the current density value at dorsolateral prefrontal cortex (DLPFC) simulated using finite element method (FEM) and the behavioral outcomes of a simple working memory (WM) task.	DLPFC	Role of DLPFC in memory	Healthy	25	M: 22.4, SD: 1.4	18M, 7F	Primary individual	MRI	T1 weighted	Anode over F3, cathode over Fp2	5 x 7 cm rectangular sponge electrode pads	NR	NR	NR	comets	Current density computed using FEM-based MATLAB toolbox COMETS, which can analyse E-fields generated during tDCS in indiivudal head models. Finite element models were generated from individual MRI data. CURRY7 for windows was used for segmentation.	skin, skull, CSF/cortex (n=3)	NR	1	NR	NR	NR	NR	NR	Our results showed that the differences in the anatomical structures of individual subjects resulted in different current density values at DLPFC, and eventually affected the behavioral outcomes of the DC stimulation. Our results may have a limitation - combining CSF and brain regions into a single tissue might result in errors in the field analysis results. Despite this limitation, our prelimina…
	3036	Klaus	2018	NA	BL;KT	Netherlands	Computational modelling	The goal of the present study was to (1) provide an estimate of the electrical field distributions of the two most commonly used electrode montages targeting the IFG and pSTG in language production tDCS studies, and (2) to present alternative ways to optimize the use of tDCS in language production studies.	Multiple - Inferior frontal gyrus, posterior superior temporal gyrus	Common stimulation target for studies of the functional neuroanatomy	Healthy	4	N=2 20-30 years, N=2 65-75 years	2M, 2F	Database individual	MRI	NR	First we tested whether the conventionally used montage of placing the active electrode over the target region and the reference electrode over the contralateral supraorbital region provides the desired focality across the left IFG and pSTG, respectively. To address the second aim of our study, we used the computational findings reported by Rampersad et al. [21] to adjust the electrode positions …	5 × 7 cm 1mm thick electrode in 2mm thick sponge	NR	NR	NR	simnibs	All computations were run with the SimNIBS software (version 2.0 [26]). We first created indi- vidual tetrahedral head models using the mri2mesh algorithm implemented in the SimNIBS pipeline (see [27] for a more specific description of the procedure). Then we simulated the electrical field distribution of anodal 1.5 mA tDCS with 5 × 7 cm electrodes (current density: 0.043 mA/cm2) in four differen…	NR	NR	1.5	We first created individual tetrahedral head models using the mri2mesh algorithm implemented in the SimNIBS pipeline	0.009 - 1.160	1.16 V/m max using 'alternative IFG montage', measured in older female but not necessarily in IFG	NR	NR	Our simulation results showed that the electrical field distribution of tDCS montages most commonly used in language production studies can be improved. Placement of the active elec- trode over the target region and the reference electrode over the contralateral supraorbital region yields the highest field strengths anterior to the target region as well as additional fron- tal effects in the righ…
	3087	Kwon	2016	NA	BL;KT	Republic of Korea	Computational modelling	To propose and test a novel current density image reconstruction	NR	NR	Healthy	1	26	1 female	Primary individual	MRI	T1 obtained using 3.0-T MRI scanner (Achieva TX, Philips Medical Systems, The Netherlands). Each image set included 100 axial slices with 1.5 mm thickness, 220 mm × 220 mm field-of-view, and 256 × 256 image matrix. The diffusion tensor dataset had 32 gradient directions with a b-value of 1000 s/mm2 . Each of them comprised 256 × 256 × 100 voxels of 0.85 mm × 0.85 mm × 1.5 mm size.	cathode over left supraorbital area, anode over right premotor (from diagram; exact positions not reported)	4 mm thickness and 25-cm2	NR	NR	NR	simpleware, comsol	We manually segmented the T1 -weighted MR images into five tissue regions. We imported the segmented data to a software package SanFE (Simpleware Ltd., U.K.) for model construction. In the model, we attached a pair of electrodes. Togenerate simulated data of the voltage inside the head during tDCS of 1 mA, we numerically solved the partial differential equation (PDE) for using the ac–dc module in…	skin, skull, cerebrospinal fluid (CSF), gray matter (GM), and WM (n=5)	NR	1	3-D model with attached electrodes and its finite element mesh comprising 1 271 478 tetrahedral and 277 079 triangular elements, respectively	NR	NR	NR	NR	We developed a novel current density image reconstruction method to produce current density images during the tDCS treatment.We found that it is important to use a segmented 3-D subject specific head model with properly estimated isotropic and also anisotropic conductivity values of different brain tissues. This requires anatomical and diffusion tensor MRI scans before the treatment. During the t…
	3092	Laakso	2019	NA	BL;KT	Finland	Double blind crossover study	To study whether variability of the electric fields generated in the brain during tDCS are related to excitability changes following anodal tDCS of the primary motor cortex.	M1	Cortical excitability changes induced by tDCS in M1 can be most reliably measured by TMS in the primary motor cortex	Healthy	28	M 27, SD 6	21M, 7F	Primary individual	MRI	T1- and T2-weighted structural MRI scans of subjects participating were acquired using a 3.0 T MRI scanner (Verio; Siemens, Ltd., Erlangen, Germany). T1-weighted MRI were acquired using a Magnetization Prepared Rapid Acquisition in Gradient Echo (MPRAGE) sequence (TR/TE/TI/FA/FOV/voxel size/number of slices = 1800 ms/1.98 ms/800 ms/9°/256 mm/1.0 mm × 1.0 mm × 1.0 mm/176). T2-weighted MRI were acq…	Anode over the right hand area of M1 cathode over the contralateral orbit	5 x 5 cm2 electrode pads. 6mm thick sponge saturated with physiological saline, 1mm thick rubber pad	NR	NR	NR	freesurfer	T1- and T2-weighted MRI were segmented into dis- tinct tissue compartments. Brain tissues were segmented using the FreeSurfer image analysis software31–34, and the remaining tissues were segmented using custom methods implemented in MATLAB (The MathWorks Inc., Natick, MA, US). The segmentation process and the tissue conductivities were identical to our previous studies. FreeSurfer with the defaul…	GM, WM, blood, compact bone, spongy bone, CSF, dura and muscle, skin and fat, eye (n=8)	NR	1	In order to compare the EFs from different subjects, Eabs and En were mapped to the MNI brain16. The final EFs were represented on a triangular surface mesh of the MNI brain, which consisted of 149319 vertices in the right hemisphere and 148076 vertices in the left hemisphere.	NR	NR	NR	NR	In conclusion, this exploratory study showed that individually calculated EFs were related to inter-individual differences in the responses to tDCS. A potential hypothesis for explaining our findings is that the individual effects of tDCS are mediated by the normal component of the EF in the hand area of M1, at or close to the TMS hotspot. If the effect is confirmed, EF modelling could be the key…
	3093	Laakso	2015	NA	BL;KT	Japan	Computational modelling	To combine imaging and computational modeling to quantitatively study the extent and primary causes of inter-subject variation in tDCS electric fields.	M1 left hand region	NR	Healthy young	24	M: 38.63, SD: 11.24	M: 24, F: 0	Primary and database individual	MRI	High-resolution (1 mm _x0003_ 1 mm _x0003_ 1 mm) T1- and T2-weighted structural MRI scans of seven males (age: 22e32 years) were ac- quired using a 3.0 T MRI scanner (Verio; Siemens, Ltd., Erlangen, Germany).T1- and T2-weighted structural MRIs of additional 20 male subjects (21e55 years) were obtained from a freely available re- pository (NAMIC: Brain Multimodality, 3.0 T MRI scanner, 1 mm voxel …	The center of the stimulating electrode was placed at position C3 of the EEG 10/10 System. The input current was 1 mA and the conductivity of the electrodes was 0.3 S/m. The electrodes were circular with an area of 35 cm2. The reference electrode was located above the contralateral orbit (Fp2).	circular with an area of 35 cm2	NR	NR	NR	freesurfer	SPM8 software (Wellcome Department of Cognitive Neurology, London, UK) was used for processing and analyzing the functional images [28]. Cortical surfaces were reconstructed using the FreeSurfer image analysis software (available online at http://surfer.nmr.mgh. harvard.edu). Cortical folding patterns are used to automatically register the individual’s cortical surface to a spherical atlas, produ…	cortical and nuclear grey matter, white matter, cerebellum, and brainstemThe skull was segmented into cortical and cancellous bone. Extracranial soft tissues were assigned the conductivities of muscle, fat, or an average of muscle and fat.	NR	1	FreeSurfer uses the T1-weighted MRI as an input and generates polygonal representations of the grey mattereCSF and white matteregrey matter surfaces [29,30] and creates a variety of surface-based data including maps of cortical curvature and sulcal depth. The electric field was determined using the finite-element method with cubical elements and piecewise linear basis func- tions [31]. Each eleme…	0.62 - 2.11	2.11 V/m in ROI	NR	NR	Individual electric fields showed variations in magnitudes and inconsistent locations of the electric field hotspots. Despite this, the highest group average fields concentrated in the vicinity of the primary motor cortex. Variations in the electric field, investigated in the hand area of the motor cortex, can potentially explain some of the variability in tDCS experimental responses. However, th…
	3094	Laakso	2017	NA	BL;KT	Finland	Computational modelling	This study investigated the effects of electrode size and configuration on the variability in the electric fields.	M1 left hand region	NR	NR	44	M:23.3, SD:4.5	32M, 12F	Secondary individual	MRI	T1 and T2, 3T MRIs	Four electrode configurations were considered for each subject. In the first configuration, the anode was a 5 cm x 7 cm rectangular sponge, which is the electrode type proposed in the pioneering study of Nitsche and Paulus [15], and the most commonly used electrode in subsequent studies [16]. In the second and third configurations, the anode was either a 3 cm x 3 cm rectangular or a 0.8-cm diamet…	5 cm x 7 cm rectangular sponge, either a 3 cm x 3 cm rectangular or a 0.8-cm diameter circular sponge. The electrodes were small circular sponges with a diameter of 0.8 cm.	NR	NR	NR	freesurfer	We used a method described previously [10] to generate surface representations of each subject’s brain which were then registered with the Montreal Neurological Institute (MNI) average brain template to allow mapping of individually calculated electric fields to the standard brain space. Briefly, cortical surfaces were reconstructed from the MR images using the FreeSurfer image analysis software …	grey matter, white matter, blood, compact bone, spongy bone, CSF, muscle, skin, fat, eye humour, and dura. (n=11)	NR	1	NR	0.39 -1.05	1.11 V/m	NR	NR	We confirmed that a smaller electrode size can be used to improve the focality of TDCS electric fields. However, the improvement comes at the cost of increased inter-subject variability in the electric fields. Therefore, reducing the electrode size does not appear to be an effective strategy to reduce the variability observed in TDCS studies. This has important implications for the planning of ex…
	3095	Laakso	2016	NA	BL;KT	Finland	Computational modelling	To propose a systematic way to investigate the electric fields on the population level by registering individually calculated electric fields to a standard brain space. The approach helps identifying the affected brain areas in the standard space, allowing retrospective analysis of existing tDCS studies and guiding the selection of the electrodemontage for future studies.	Multiple - Motor and frontal cortex	NR	Healthy	62	19-38 years	52 M, 12 F	Primary and database individual	MRI	All MRI scans were acquired using a 3.0 T MRI scanner (Verio; Sie- mens, Ltd., Erlangen, Germany). The study was approved by the local ethics committee of the National Institute for Physiological Sciences. Structural T1-weighted MRI of 44 subjects (19–38 years, 12 female) were acquired using a Magnetization Prepared Rapid Acquisition in Gradient Echo (MPRAGE) sequence (TR/TE/TI/FA/FOV/ voxel size…	The locations of the EEG electrodes were estimated using an automatic procedure. First, the locations of Iz, Oz, T7 and T8 in the MNI space (Jurcak et al., 2007) were mapped to the individual subject space using an affine registration between the individual MRI and the MNI template (Johnson et al., 2007). Then, the closest points on the individual scalp surface were selected as the locations of I…	circular sponges saturated with normal saline (area 35 cm2, thickness 6mm, conductivity 1.6 S/m). A circular 1-mm thick rubber sheet (conductivity 0.1 S/m) was inserted in the sponge, as illustrated in Fig. 4A. A connector modelled as a disk with a radius 5 mm was placed on top of the rubber sheet, serving as a current source, with a source or sink current distributed uniformly on the disk. A 1-m…	NR	NR	NR	custom, freesurfer	T1- and T2-weighted MRI of 62 subjects were segmented using in- house software (Laakso et al., 2015) that uses FreeSurfer for brain seg- mentation. The constructed inner skull surface was used instead of the default skull strip procedure of FreeSurfer to remove dura and make sure that there was at least 0.5 mm separation between the skull and cortex.	scalp, outer skull, inner skull, grey matter, white matter, cerebellar grey matter, cerebellar white mat- ter, brainstem, nuclei, ventricles, and eyes. the scalp compart- ment was segmented into skin, fat, and muscle; the skull into compact and spongy bone; and the space between the skull and grey matter into cerebrospinal fluid (CSF), blood vessels, and dura.	NR	1	The resultant electric field dataset consisted of the electric field values at 277,837 vertices on the cortical surface of the MNI template brain, for 62 subjects and 16 electrode configurations.	NR	0.8 V/m	NR	NR	We proposed amethod for studying the electric fields of tDCS on the group level. The approach allows investigation of areas affected by tDCS in a standard brain space, and with minor modifications is also applicable to other transcranial electrical neuromodulation techniques, including transcranial alternating current stimulation and random noise stimulation. Several brain regions had consistentl…
	3097	Laakso	2024	NA	BL;KT	Finland	Randomised crossover study	To investigate whether the electric fields influence the responses to motor cortical tDCS.	M1	Cortical excitability changes induced by tDCS in M1 can be most reliably measured by TMS in the primary motor cortex	NR	21	NR	NR	Primary individual	MRI	T1 and T2weightedMR images for each participantwere obtained using a 3.0 TMRI scanner (DiscoveryMR750 3.0 T,GEHealthcare Japan, Japan). The scan parameters for T1 were as follows: repetition time (TR)/echo time (TE)/flip angle (FA)/field of view (FOV)/voxel size = 7.2 ms/2.1ms/15 /256mm3 256mm/1mm3 1mm3 1mm T2-weighted image was acquired with the following parameters: TR/TE/FA/FOV/voxel size = 25…	Over M1 and above contralateral orbit	2cm diameter	NR	NR	NR	freesurfer	FreeSurfer was used to map [-41; -7;63], corresponding to the estimated activation site for the FDI muscle,28 from the standard brain space to the brain of each participant. MATLAB	white matter, grey matter, skull, cerebrospinal fluid (n=4)	NR	0.5, 1, 1.5 and 2	NR	0.72 - 1.68	1.68 V/m	NR	NR	The electric field calculated in the motor cortex of each participant had a nonlinear effect on the normalized MEP size, but its effects were small compared to those of other participant-specific factors. The findings support the efficacy of anodal tDCS in enhancing the MEP size but do not demonstrate any benefits of personalized electric field modeling in explaining tDCS response variability.Ove…
	3106	Lang	2020	NA	MS;KT	Canada	Interventional	We aimed to determine the feasibility of a preoperative motor training and tDCS intervention in patients with glioma. In an exploratory manner, we assessed changes in motor network connectivity following this intervention and related these changes to predicted electrical field strength from the stimulated motor cortex.	M1 left	Where stimulation was applied.	Left-sided glioma	8	mean age = 46.6 ± 15.46)	4 male, 4 female	Primary individual	MRI	All MRI data was acquired using a 3 Tesla GE Discovery MR750 whole body scanner with a receive-only 12-channel phased-array head coil (GE Healthcare, Waukesha, WI). Each participant’s head was immobilized using foam cushioning, and participants had the option to terminate the study at any time during the scan using a squeeze ball placed in their hand. Resting-state fMRI was collected for two runs…	anode positioned over the left primary motor cortex and the cathode over the contralateral supraorbital area	35 cm2 saline-soaked sponge electrodes	NA	Anode to cathode	NA	roast	brain tumor was segmented into component tissues classes using an automated segmentation software [BraTumIA (38)], followed bymanual correction. The tissues classes included in the model included non-enhancing tumor, enhancing tumor, necrosis, and edema. Finite element models were then created using a modified version of the Realistic vOlumetric Approach to Simulate Transcranial electrical stimul…	WM, GM, CSF, skin, bone, air (n=6) + electrodes and gel	NA	2	A tetrahedral volume mesh is then created with iso2mesh	0.16 – 0.33	0.33 V/m, left M1	NA	The correlation between the average strength of the EF in left M1 and the change in global (r2 = 0.0257; p = 0.705) and local connectivity (r2 = 0.0006; p = 0.953) also from left M1 did not reach statistical significance. This was also true for the correlation between the change in local connectivity from right M1 with the EFmagnitude from left M1 (r2 =0.33; p=0.136). However, there was a signifi…	In this proof of concept pilot study, we demonstrate for the first time that tDCS appears to be feasible in glioma patients. In our exploratory analysis, we show preoperative motor training combined with tDCS may alter sensorimotor network connectivity. Patient specific modeling of EF in the presence of tumor may contribute to understanding the dose-response relationship of this intervention. Ove…
	4397	Louhikoski	2024	NA	RSD;KT	Finland	Thesis; computational modelling	To develop a framework that could be used in identifying possible problems in electrode-skin contact and gaining an understanding of the influencing factors on current distribution	lDLPFC	to replicate typical tDCS real-world conditions, stimulation of which is involved in cognitive control and stress management	Healthy	NR	NR. Eligibility 18-65 years old	NR	NR	MRI	T1-weighted resolution n/r	(a) cathode placed in the parietal lobe. (b) electrodes positioned in DLPFC and DRPFC. (c) electrodes located approximately positioned in DLPFC and DRPFC. (d) electrodes located approximately positioned in DLPFC and DRPFC [note: I think they mean left DLPFC and right DLPFC!!]	Sooma ComfoTrode (with a surface are 25cm2 cathode) is utilized as high-quality stimulation electrode in these measurements. For the anode electrode we use a traditional circular design, divided into four insulated sections. ComfoTrodes are used along with ComfoPads, which expand upon contact with electrolyte to create a uniform hydrogel stimulation surface. with a sterile 0.9% sodium chloride (N…	ComfoTrodes placed in a ComfoCap made of hydrophobic facric	NR	NR	simnibs	SimNIBS software is used to evaluate the distribu- tion of electrical current at the electrode-skin interface and then these findings are validated experimentally.	skin/scalp, skull, air pockets, cerebrospinal fluid, white matter, and gray matter (n=6)	NR	2	triangular mesh generated in SimNIBS	0.468 - 1.38	[From SimNIBS figure: 0.468 - 1.38 V/m. ]"Maximum values for the electric fields are (a) 0,439mA, (b) 1,38mA, (c) 0,496mA and (d) 0,468mA." [ - not a standard way of reporting electric field magnitude, misquoted?[	NR	NR	This thesis fulfilled its aims in developing and testing a rigorous framework for electrode-skin interface analysis in tDCS, and it determined several factors that modify current distribution, including that grid electrodes can reduce the risk of hotspots.So the key findings are heterogeneity of the current distribution at the mea- surement points, individual differences among the participants, a…
	3228	Lu	2022	NA	BL;KT	Hong Kong	Computational modelling	This study aimed to examine and quantify the cortical morphometry of bilateral dorsolateral prefrontal cortex (DLPFC) and its impact on the E-field during pathological ageing.	DLPFC	Relevance to ageing and applications to brain atrophy and Alzheimer's Disease	Healthy; mild cognitive impairment	54	NR	NR	Database individual	MRI	NR	NR	NR	NR	NR	NR	nr	NR	NR	NR	NR	NR	NR	NR	NR	NR	Ageing has a prominent effect on region-specific cortical morphometry that leads to decreased E-field intensity in old adults with cognitive impairments. Our findings have important implications for conducting the transcranial brain stimulation in individuals with brain atrophy, such as Alzheimer’s Disease.
	3233	Lu	2019	NA	BL;KT	China	Computational modelling	To investigate the effects of age and dementia on the scalp-to-cortex distance and cortical thickness of the left primary motor cortex (M1) in individuals with normal aging and dementia, and to construct a computational head model to test the impact of scalp-to-cortex distance on the tDCS-induced electric field.	M1 left	Scalp-to-cortex distance in M1 is high relative to other cortical areas.Motor threshold as measured with TMS is highly dependant on scalp-to-cortex distance in this area.	Healthy aging participants and dementia patients	207	Young: M=29.43, Middle age: M=50.16, Old age: M=75.73, Dementia: M=75.95	Young: 24M, 16F; Middle age: 42M, 20F; Old age 42M, 20F; Dementia: 25M, 18F	Database grouped	MRI	1.5 Tesla T1‐weighted MPRAGE, repetition time (TR) = 9.7 ms, echo time (TE) = 4.0 ms, inversion time = 20 ms, delay time = 200 ms, flip angle = 10°, orientation = sagittal, resolution = 256 × 256 matrix, slices = 128, and thickness = 1.25 mm.	Anode over left M1, cathode over right M1	5x5 cm	NR	NR	Nr	brainsuite	cortical thickness (CT) and cerebrospi‐ nal fluid (CSF) (ie, measure of brain atrophy) was analyzed by BrainSuite 14.0 (http://brainsuite.org/).14 BrainSuite is an auto‐ matic cortical surface identification integrated toolbox with the updated version of Brain Surface Extraction (BSE),15,16 which is commonly used in aging studies.17,18 We mapped the individual CT on the basis of Automated Anatomi…	Scalp, skull, cerebrospinal fluid, cortical tissue (n=4)	NR	NR	The surface meshes were obtained from the T1 data adopted from BrainSuite.	NR	NR	NR	NR	Collectively, in contrast to normal aging, the SCD of left M1 in dementia patients is prominently increased and accompanied by reduced E‐field. We recommend for developing a thoughtful process of disclosure for personalized NIBS strategies. Beyond SCD‐adjusted MT,36,37 we can optimize the stimulation parameter based on ageand dementia‐specific morphometric profiles. A prominent linkage between SC…
	3260	Mahdavi	2018	NA	BL;KT	Iran	Copmutationla modelling	The objective of this study is to examine how cerebral shrinkage associated with cognitive impairment and aging can perturb current density distribution through the brain.	Multiple - DLPFC and temporal cortex	Since DLPFC and temporal cortex are regions most frequently used for improving cognitive abilities in tDCS studies	Normal ageing, mild cognitive impairment and young healthy	3	24 (young), 76 (MCI), 78 (elder)	1 male (young), 2 female	Primary and database individual	MRI	Young: 3-Tesla Siemens Trio scanner (Erlangen, Germany) at Imam Khomeini Hospital. The image acquisition protocol was a Magnetization Prepared Rapid Gradient Echo (MPRAGE). T1-weighted scans were obtained sagittally with TE=4.7 ms, TR=2.3 ms, and flip angle=12°. The whole head volume is comprised of 256×256×192 slices and isotropic voxel resolution of 1mm in all directions. Data acquisition was d…	two type of electrode configurations were modeled: T3 (F3)-SO: The anode was placed directly over T3 (F3) with its long axis in the vertical plane. The cathode was placed over the contralateral supraorbital (SO) region with its long axis towards the horizontal plane	7 x 5 cm2 electrodes	NR	NR	NR	Brain Extraction Tool (BET), FMRIB's Automated Segmentation Tool (FAST)	In order to create FEM head models, the structural MR images were segmented in a semi-automatic manner. Using the Brain Extraction Tool (BET), masks of scalp and skull were separated from the brain [7]. Different tissue types' segmentation and bias field correction were done using the FMRIB's Automated Segmentation Tool (FAST) [8].	Scalp, skull, cerebrospinal fluid, grey matter, and white matter (n=5)	NR	2	Adaptive tetrahedral meshing algorithm was used to generate volume meshes. Final volumetric head models included nearly 2.1e2.9 _x0001_ 106 quadratic elements.	NR	NR	NR	NR	1. Qualitatively, our results are in agreement with previous modeling studies showing that large electrodes regardless their stimulation target area usually yield to a wide spatial distribution, peak CD is placed somewhere between two electrodes, and highest values near to maximum value are formed on the wallsof the cerebral cortex [14,24]. Whereas quantitative discrepancy arises from different a…
	3313	McCann	2021	NA	RSD;KT	UK	Computational modelling	Understanding the induced current flow from transcranial direct current stimulation (tDCS) is essential for determining the optimal dose and treatment. Head tissue conductivities play a key role in the resulting electromagnetic fields. However, there exists a complicated relationship between skull conductivity and participant age, that remains unclear. We explored how variations in skull electric…	Whole brain	Frequently used electrode montage for motor cortex stimulation. ROI allows for study of relationship between skull conductivity and participant age on resulting electromagnetic fields.	Healthy ageing	>1000	2 weeks to 89 years. Six age templates were chosen for the current study at 10, 20, 30, 40, 50 and 60 years old.	NR; approximately equal number of males and females	Database grouped	MRI	Standard structural T1 and T2-weighted	anode placed over C3 and cathode placed over AF4	5x5 cm2 anode 5x7 cm2 cathode	Influence of aging on brain atrophy and bone density and their conductivities	NR	NA	simnibs	A volume conductor finite element (FE) head mesh was created for each model with the SimNIBS v3.1.2.[10, 46] ‘headreco all’ pipeline which runs all the reconstruction steps, including volume meshing. To aid in the justifi- cation of atlases, head compartment volumes for each in-skull tissue were calculated using the Matlab pro- cessing toolbox iso2mesh [51] and compared to litera- ture values.	Eyes, scalp, skull, CSF, GM, WM and air cav- ities (paranasal sinuses) (n=7)	NA	0.5, 1, 1.5, and 2	Each generated head model consisted of an average of 3.4M tetrahedra of size 1 mm3. The default parameters of the headreco pipeline were utilised. Mesh density was set as 0.5 (nodes per mm2), with bias regularisation factor for T2 correction as 0.01 and downsampling factor in the statistical parametric mapping (SPM) segmentation as 3.	0.05 - 1	0.05 - 1 V/m (shown for various ages and applied current intensities in Figure 2)	NA	NA	tDCS induced peak electric fields significantly negatively correlated with age, exacerbated by employing proposed age-appropriate skull conductivity (according to all three datasets). Uncertainty in skull conductivity was the most sensitive to changes in peak fields with increasing age. These results were revealed to be directly due to changing skull conductivity, rather than head geometry alone.…
	3337	Mezger	2020	NA	BL;KT	Germany	Case study	Here we report the application of tDCS in a woman previously diagnosed with schizophrenia presenting refractory auditory verbal hallucinations and left prefrontal tissue lesion.	DLPFC	tDCS target, previously found to be effective for auditory hallucinations	Schizophrenia with auditory verbal hallucinations and left frontal brain lesion	1	57	1F	Primary individual	MRI	T1 anatomicals	anode over F3, cathode over left TPJ (Tp3)	Saline-soaked sponge electrodes (35 cm2)	Lesion	NR	NR	simnibs	We used SimNIBS 2.0.1. (Windhoff et al., 2013) to model efield distribution and efield strength. SimNIBS relies on open-source packages such as FreeSurfer (http://surfer.nmr.mgh.harvard.edu/), FMRIB, FSL, MeshFix, Gmsh, and python. FreeSurfer uses a surface-based approach (SBA) for analyzing brain morphometry.	GM, WM	NR	2	NR	0.76 - 1.114	0.942	NR	Twenty sessions of tDCS using a left-hemispheric frontotemporal electrode montage did not result in clinically meaningful changes of the PANSS (−3.8%) or PSYRATS auditory hallucination subscale (±0%)	In this case report, we showed that frontotemporal tDCS in a patient with prefrontal brain tissue lesion was safe. Efield simulation showed similar current distribution compared to a non-lesioned schizophrenia patient, but lower peak densities compared to a healthy control. The lack of clinical efficacy might be explained by the chronicity of the disorder, the concomitant medication, the inter-in…
	3344	Mikkonen	2016	NA	BL;KT	Finland	comp - Methodological paper	To propose a novel method for improving the accuracy of anatomically correct finite element method simulations by enhancing the tissue boundaries in voxel models.	NR	NR	NR	1	36	1 M	Database individual	MRI	Structural T1- and T2-weighted MRI data. The images were obtained with 3T MRI scanner, the voxel size being 1 mm. Imaging parameters and subject data can be found online (http://hdl.handle.net/1926/1687).	TDCS stimulation was applied to the hand area of the left primary motor cortex so that the center of the stimulating electrode was placed at position C3 of the EEG 10/10 system. The reference electrode was placed to contralateral orbit (Fp2)	25 cm2, conductivity 1.6 S/m	NR	NR	NR	custom, freesurfer	In-house software [13] employing FreeSurfer image analysis software [17]–[19] (version 5.3.0, available at http://surfer.nmr.mgh.harvard.edu) was used to segment the MRI data of the subject. The polygonal surfaces of scalp, inner and outer surface of the skull, cortex, white matter and cerebellum obtained from the segmentation process were used to build volume conductor models with varying sub-vo…	CSF, GM, WM, scalp, inner and outer skull, cerebellum (averaged for dense and cancellous bone) (n=7)	NR	1	A box encapsulating the head was created and divided into cubical voxels of 2n times the object resolution, where n is the sub-voxel refinement factor. For each surface in the model, voxels crossing the surface were found and the volume was divided into three parts: voxels that are inside the surface, voxels that are on the surface and the voxels that are outside the surface. The result was then …	0.2 - 0.8	0.8 V/m	NR	NR	In conclusion, our sub-voxel refinement method can be a useful tool in optimization of individualized tDCS stimulation as it significantly improves the accuracy of tDCS evoked electric fields solved with finite element method while optimizing the computational costs of the process.
	3345	Mikkonen	2019	NA	BL;KT	Finland	Computational modelling	we studied the effects of changing the position of the subject between supine, prone, and left lateral on the conformation of the brain. This study aimed to determine whether small inter-postural changes in the shape of the brain can affect TDCS and TMS EF sas hypothesized.	NR	NR	NR	5	M:30, SD:4	5M	Primary individual	MRI	3T, using a 20 channel head coil, whereas a four-channel flexi coil was used for both the PR and LA in order to fit the subject’s head within the coil. T1-weighted MRI were obtained using a MPRAGE)sequence (TR/TE/TI/FA/voxel size/number of slices = 2530 ms/3.3 ms/1100 ms/7°/1.0 mm × 1.0 mm × 1.0 mm/176). Furthermore, T2-weighted MRI were acquired for each subject and position (TR/TE/voxel size/nu…	Two electrode montages were used for this study, namely (anode–cathode) C3-C4, and C3-Fp2 in EEG 10/20 locations	connector with a radius of 5 mm containing a uniformly distributed current source is covered with a 1 mm thick rubber sheet which is further embedded in a 6 mm-thick saline-soaked sponge	NR	NR	NR	freesurfer	The aligned MRI were segmented and built into volume-conductor models with 0.5 × 0.5 × 0.5 mm3 voxels. Freesurfer (Dale et al 1999, Fischl et al 1999, Fischl and Dale 2000, Desikan et al 2006) was employed for segmenting the brain tissues and constructing triangular meshes representing the brain surfaces. A previously described in-house method (Laakso et al 2015, 2016) was used for segmenting the…	GM, WM, CSF, compact bone, spongy bone, fat and skin, muscle and dura, blood, eye humour (n=9 separate conductivities)	NR	1	triangular mesh representing the brain surface to the corresponding closest point on the inner surface of the skull	NR	NR	NR	NR	Here, we analyzed quantitatively the motion of the brain regions due to changes in body posture using MRI and image registration techniques. In addition, we showed the presence of inter-postural differences in EF magnitude, focality, and direction of TDCS. The inter-postural differences were also observed for TMS, but they were smaller than those for TDCS. These findings indicate that the posture…
	3347	Mikkonen	2020	NA	BL;KT	Finland	Computational modelling	The objective was to determine how the montage affects the interindividual variability in TDCS Efs in the hand area of the primary motor cortex (M1).	M1	NR	Healthy	77	M: 25, range 19-47	KT: 58 M, 19 F	Secondary grouped	MRI	T1 and T2	Montreal Neurological Institute (MNI) coordinates, the target point was (42, 13,66)The target point was projected from a template brain based on the MNI ICBM 2009a nonlinear asymmetric template [41,42] onto the cortex of each individual subject using FreeSurfer. The stimulating electrode (anode) was then centered onto the point closest to the target on the subject's scalp. The reference electrode…	saline-soaked sponge, rubber pad enclosed within the sponge, and a connector enclosed in rubber to which the electric current is applied. The electrode size and shape refer to those of the saline-soaked sponge. The focality of TDCS improves as the size	NR	NR	NR	freesurfer	The obtained T1-and T2-weighted MR images were used to build volume conductor models with a resolution of 0.5 _x0001_ 0.5 _x0001_ 0.5 mm3 using both FreeSurfer [25e28] and a previously described in-house method [11,24]. FreeSurfer was used to segment the brain into gray and white matter. Tessellated surfaces of gray and white matter were also generated using FreeSurfer. Brain segmentation was imp…	scalp into skin, muscle, and fat (3) ; skull into compact and cancellous bone (2); and intracranial compartment into cerebrospinal fluid (CSF), venous si- nuses (blood), and dura (3) (n=8)	NR	1	NR	NR	Reports median EF magnitude: 1.08 V/m	NR	NR	We found that the increase in the focality of cortical EFs came at the cost of increasing interindividual variability when conventional (M1 contralateral forehead) and 4 1 HD-TDCS montages were used. Our findings suggest that computational modeling can be used to equalize the EFs of subjects whenever highly focal TDCS montages are used to minimize interindividual variability in EFs. In addition, …
	3372	Mizutani-Tiebel	2022	NA	BL;KT	Germany	Computational modelling	To investigate the variability of individual MRI-based electric fields (e-fields) of standard bifrontal tDCS across individual subjects and diagnoses.	Multiple - Brodmann’s area (BA) 8B, 9, 9/46D, 9/46 V, 10 and 46.	This selection was based on our secondary analysis of the Escitalopram versus Electrical Direct-Current Theror Depression Study (ELECT-TDCS; Brunoni et al. 2017) which showed an association of GM volume in PFC subregions and improvement of depression scores only after tDCS, but not after escitalopram or placebo (Bulubas et al., 2019).	Healthy controls, major depressive disorder, schizophrenia	74	Healthy controls: M: 35.5, SD: 11.28; MDD: M: 38.1, SD: 10.46, schizophrenia: M: 36.9, SD: 13.71	Health controls: 13M, 12F; MDD: 10M, 15F, schizophrenia: 11M, 13F	Primary grouped	MRI	All subjects underwent T1-weighted structural MRI using a 3-Tesla MR-scanner equipped with a 20-channel head coil (Magneton Skyra, Siemens Healthineers, Erlangen, Germany). The participants wore earplugs for noise protection. T1-weighted images were acquired with a 3D magnetization-prepared fast gradient echo (MPRAGE) sequence (TR: 1900 ms, TE: 2.2 ms, flip angle: 9◦, 0.8 mm3 isotropic voxels).	The localization of the electrodes was performed to imitate the clinical practice where F3/F4 locations are determined by measuring the head size using the locations of inion, nasion, and mastoids. For modeling, a python script was used which was developed by the SimNIBS developers. This script automatically calculated F3 and F4 coordinates by inserting individual inion, nasion, and mastoids coor…	4.5 cm × 6.5 cm. We simulated the thickness of the electrodes as 5 mm and the saline-soaked sponges with a thickness of 6 mm.	NR	NR	NR	simnibs	For MRI-based e-field modeling, we used SimNIBS (version 2.0.1; http://Simnibs.de/) (Thielscher et al., 2015); a free software that allows the calculation and simulation of the e-fields induced by tDCS or other NIBS. We applied SimNIBS in Ubuntu 16.04. environment. The respective software was required for the following SimNIBS procedure: FreeSurfer (version 6.0.0; https://surfer.nmr.mgh.harvard.e…	WM, GM, CSF, skull, skin (n=5)	NR	2	Before SimNIBS was started, “mri2mesh” was used to generate an individual tetrahedral volume mesh of the head (Windhoff et al., 2013).	NR	NR	NR	NR	Our results revealed two important findings: 1) the mean strength of tDCS-induced e-fields based on the standard anode-F3/cathode-F4 bipolar montage is lower in MDD and SCZ compared to HC, but MDD and SCZ groups does not differ significantly either at the whole-brain level or on PFC ROI analysis. 2) Inter-individual and inter-rater differences are prominent and should not be ignored. The present …
	3397	Mosayebi Samani	2017	NA	BL;KT	Iran	Computational modelling	To measure and simulate the relationship between the effects of tDCS and the specific features of the individual using a 3D computer model of a human head based on MR images.	NR	NR	NR	4	M:29.5, SD:1.3	4M	Primary individual	MRI	T1-weighted coronal MRI images were acquired using a fast spin-echo sequence (repetition time [TR]=1800 ms, echo time [TE]=3.44 ms, 256×256 image matrix with 176 slices, 1×1×1 mm3 voxel). The diffusion images were obtained using a cardiac-gated pulsed gradient sequence with the echo planar readout (TR=12,000 ms, TE=90 ms, slice thickness=2 mm, image matrix=256×256) and the diffusion sensitizing g…	anode and cathode electrodes were placed on F4 and F3, respectively	25cm2	NR	NR	NR	simpleware, comsol	The current distribution in the head was calculated using the MRI and DT images of four subjects, through the SPM8 software package (Welcome Trust Center for Neuroimaging, London, UK) to segment the head elements into five sections. In the next step, a 3D model, including the geometry of the head and electrodes, was built using the Simpleware version 3.1 (Synopsys, Mountain View, USA). Subsequent…	Skin, skull, CSF, WM, GM (n=5), electrodes, gel	NR	2	Final model comprised 18 million tetrahedral meshes, formed using Scan FE.	0.34 - 0.99	0.99	NR	NR	The results revealed that on average, the real geometry changes the CDI in gray matter and the WM by 29% and 55%, respectively. In addition, WM anisotropy led to an 8% and 36% change of CDI across GM and WM, respectively. The results indicated that for this electrode configuration, the maximum CDI occurs not below the electrode, but somewhere between the electrodes, and its locus varies greatly b…
	3399	Mosayebi Samani	2021	NA	BL;KT	Germany	Computational modelling study	In two consecutive studies, we systematically titrated the effects of 15min of anodal and cathodal tDCS over the motor cortex at five intensities (sham, 0.5,1.0,1.5 and 2.0 mA), evaluated via (1) changes in TMS-induced MEP (tDCS-TMS-MEP) [28], and (2) changes in cerebral blood flow (CBF) measured by functional magnetic resonance imaging (fMRI) (tDCS-fMRI) [29], for up to 2 h after intervention.	M1hand region	NR	NR	29	M:25, SD:4.44	16M, 19F	Primary individual	MRI	3T, 32-channel head coil. Before subjects were placed inside the magnet bore, stimulation electrodes were fitted over the targeted area (as explained in section 2.2). First, anatomical T1-weighted MRI at 1 mm3 resolution was recorded. Then three measurements of 1) resting-state blood-oxygen-level-dependent (BOLD), 2) resting-state arterial spin labeling (ASL), and 3) gradient echo field, mapping …	electrode positioned over the ‘ADM hotspot’, as identified by TMS. Target electrode over motor cortex representational area of the right abductor digiti minimi muscle, reference electrode over contralateral right orbit	Target electrode 35cm2, reference electrode 100cm2, pair of surface rubber electrodes placed on the scalp (covered with a saline soaked sponge, conductive paste. Electrodes 2mm thick, conductive paste 3mm thick.	NR	NR	NR	simpleware, comsol	Each participant’s T1 image was first automatically segmented into seven head tissue compartments, including white matter (WM), gray matter (GM), CSF, skull, scalp, eyeballs and air cavities, using the SPM12 software package including an improved tissue probability map [34]. A custom MATLAB ðR2019a; MathWorks; MAÞscript was then used to correct for automatic segmentation errors [34]. Afterwards, …	GM, WM, skull, CSF, scalp, air (n=6), electrode rubber, conductive paste	NR	1	NR	NR	NR: "0.17± 0.48 from averaged EF in ROI."	NR	NR	The results highlight a significant negative correlation between regional electrode-to-cortex distance (rECD) as well as regional CSF (rCSF) thickness, and the individual EF characteristics. In addi- tion, while both rCSF thickness and rECD anticorrelated with tDCS-induced physiological changes, EFs positively correlated with the effects.These results provide novel insights into the dependency of…
	3415	Nair	2012	NA	BL;KT	USA	computational - Feasibility study	To investigate how a brain tumour modulates current flow in the brain upon stimulation using conventional one anode-one cathode tDCS.	Pathology - Glioblastoma location	To investigate how a brain tumour modulates current flow in the brain upon stimulation using conventional one anode-one cathode tDCS.	Glioblastoma multiforme	NR	NR	NR	Primary individual	MRI	The MRI was derived using a 1.5 T GE scanner, the scan was anonimized hence no information regarding the patient is available. The individualized head model was created using 1mm3 resolution using T1 weighted magnetic resonance imaging (MRI) scans of the patient.	NR	5x7cm each electrode is modeled as a cylinder of 11mm diameter and 2mm depth. Additionally, a 1mm thick gel layer with a surface area equal to that of the cylinder rests directly under the electrode.	Glioblastoma	NR	NR	simpleware, comsol	Automated segmentation algorithm was initially used to accomplish the segmentation , the algorithm used was Statistical Parametric Mapping(SPM8). Additional post-processing was applied via MATLAB(2010b, The MathWorks, MA )algorithms developed at the Neural Engineering Lab, City College of New York. Also, tumor was not segmented in automated segmentation thus additional manual segmentation was don…	GM, WM, CSF, skull, scalp/skin, tumor, air (n=7), sponge pad, electrode, gel	NR	1	finite element mesh using Scan FE	NR	From the stimulation results in for condition I with tumor conductivity value 0.200 s/m, it can be seen that the peak electric field intensity 0.330 V/m/mA for both the anatomical and standard montages lies within the normal peak stimulation intensity range for healthy heads.	NR	NR	Here we present the first investigations of the use of tDCS in patients with brain tumors. We created a brain model from MRI scans of a patient who had a left hemisphere Glioblastoma Multiforme tumor, we modeled the resulting brain current flow and also compared the results across different tDCS modalities like conventional, HD-tDCS. Our results demonstrate the effect of tumor on the resulting cu…
	3510	Niemann	2024	NA	RSD;KT	Germany	Computational modelling; interventional (double-blinded, balanced cross-over designs)	To (a) determine the degree of electrode positioning errors under routine, yet highly standardized, experimental conditions and, (b) quantify potential effects on the electric field dose reaching brain target regions for tDCS set-ups with different focality.	Multiple - M1 left and inferior frontal left	Participants were in a study that investigated behavioral and neural correlates of tDCS that was administered during fMRI using two different mon- tages (conventional, focal) and target areas (left inferior frontal, IFG; left primary motor cortex, M1).	Healthy young adults	120	mean ± SD age: 22.42 ± 2.58 years. conventional IFG: age mean ± SD 23.00 ± 2.92; focal IFG: 22.70 ± 2.34; conventional M1: 22.2 ± 2.70; focal M1: 21.63 ± 2.33	63 men, 57 women. conventional IFG: 15 men, focal IFG: 17 men, conventional M1: 14 men, focal M1: 14 men	Secondary grouped	MRI	MRI data were acquired with a 3-Tesla Siemens Verio scanner at the University Medicine Greifswald using a 32-channel head coil. After functional imaging, T1-weighted images with the electrode montages attached to the scalp were acquired to determine elec- trode positions. Additional T1- and T2-weighted images without electrodes were acquired for current modeling (T1: 1 mm3 isotro- pic voxels, TR …	two different montages (conventional, focal) and target areas (left inferior frontal, IFG; left primary motor cortex, M1). M1 corresponded to the C3 position (Gbadeyan et al., 2016b), IFG was determined as described previously (Meinzer et al., 2012). did not correspond to a standard 10–20 EEG system position	5x7 cm2 rubber electrodes in saline-soaked sponge pockets. Cathodes were placed in 10x10 cm2 sponge pockets	Electrode orientation/position	Anode to cathode	NA	simnibs	SimNIBS 3.2 (Thielscher et al., 2015) was used to calculate the electric field induced by tDCS, based on the finite element method and individualized tetrahedral head meshes generated from struc- tural T1- and T2-weighted images (without electrodes) of the par- ticipant (Saturnino et al., 2019; Thielscher et al., 2015; Windhoff et al., 2013). SimNIBS 3.2, integrated tools from SPM12, CAT12 (Gaser…	NR	NA	1	MeshFix (Attene, 2010), and Gmsh (Geuzaine and Remacle, 2009) generated automatic segmentations and head meshes	0.018 - 0.2	0.2 V/m	NR	NA	Planned electrode positions resulted in higher current dose in the target regions for focal com- pared to conventional montages (7–12%). Deviations from planned positions significantly reduced cur- rent flow in the target regions, selectively for focal set-ups (26–30%). Dose reductions were significantly larger for focal compared to conventional set-ups (29–43%). Precise positioning is crucial wh…
	3532	O'Brien	2016	NA	RSD;KT	USA	Computational modelling	To determine how infarctions and/or complex neuroanatomy could alter the neurostimulation currents of the three primary neurostimulation techniques used in CPSP and potentially impact their clinical significance.	M1	Central post stroke pain (CPSP) results from stroke lesions to any region of the somatosensory pathway. Stimulation of primary motor cortex (M1) appears to be the most eﬀective cortical target. Analgesia is believed to be achieved through the stimulation of M1-thalmic relays to reduce hyperactivity in thalamic linked pain networks.	Central post stroke pain	1	38	1 Male, 0 female	Primary individual	MRI	1mm3 voxels - weighting n/r	Anode on a scalp area overlying the motorstrip and cathode above the contralateral orbital	5 x 7 cm	NR	NR	NR	Ansoft’s Maxwell software (Ansoft Inc, Pittsburg, PA, USA) - tms?	Briefly, we developed a FEM head/brain model with a healthy brain (developed from the MRI of a 38-year-old male) and a second model that included a circumscribed frontal cortical lesion within the head, specifically modeling a middle cerebral artery (MCA) based occlusion (Wagner et al., 2004). For simplification purposes, we focused on the comparison across stimulation techniques most commonly us…	skin, skull, CSF, gray matter (GM), and white matter (WM) (n=5)	NR	1	From Wagner et al 2004: The Ansoft FEM solver was set to follow an adaptive iterative process with the convergence limits determined by the energy error in the system. The Ansoft package defines the error of the individual tetrahedron as and the total time averaged magnetic field energy for the system as <equation>. During each solution pass the solver calculates the total energy of the system, t…	NR	NR: current density reported. Anode 0.098 A/m2 at (56.0,18.2,17.5) in healthy and 0.129 A/m2 at (47.1,27.5,26.9) in infarcted (relative change +31.6%). Cathode 0.082 A/m2 at (-14.5, 50.8,27.3) in healthy and 0.084 A/m2 at (-15.4, 50.5,27.5) in infarcted (relative change +2.40%)	NR	NA	This study suggests that EBS, tDCS, and TMS neurostimulation current density distributions are altered in the presence of strokes in a manner that may explain discrepancies in CPSP treatment outcomes across the diﬀerent stimulation techniques. Currents flow down the path of least resistance, in the highly conductive CSF at an infarction location, and impact the current density distributions in ma…
	3550	Oostendorp	2008	NA	RSD;KT	Netherlands	Computational modelling	To estimate the potential distribution inside the human head generated by large DC stimulation electrodes on the scalp in a realistic volume conductor model that takes the anisotropy of the conductivity into account.	Whole brain	left motor cortex	Healthy	1	32	1 Male, 0 female	Database individual	MRI	The inner skull boundary was obtained from Proton Density (PD) MR, while the other tissue boundaries were obtained from T 1 -weighted MR	active electrode was positioned above the left motor cortex, and the reference electrode above the right brow	5x9 cm rectangles	Electrode configuration/orientation/size	Anode to cathode	NR	curry	The software package CURRY was used to obtain a tetrahedral tessellation of the head in which all elements correspond to exactly one tissue type.As the volume conductor model incorporates anisotropic. conductivities, the often used Boundary Element Method (BEM) cannot be used. Instead, we applied the Finite Element Method (FEM) [15]. We have used the implementation of the FEM in the SCIRun packag…	Skin/scalp, skull, GM, WM, CSF (n=5)	NA; ranged from -1 to 1 arbitrary units	NR	The resulting mesh consisted of 147,287 vertices and 892,115 tetrahedra	NR	NR	NR	NR	The precise way in which the potential varies along the surface depends on the values of the conductivities. However, the sensitivity of the head surface potential distribution appears to be relatively small. The purpose of this pilot study was to estimate the potential distribution inside the human head generated by large DC stimulation electrodes on the scalp in a realistic volume conductor mod…
	3553	Opitz	2015	NA	RSD;KT	Germany	Computational modelling	To explore the impact of several anatomical fac- tors such as skull thickness and sulcal depth in combination with effects of electrode position on the electric field pattern in the brain.	M1 hand region	We simulated a widely employed electrode montage to induce motor cortex plasticity and moved the stimulating electrode over the motor cortex in small steps to examine the resulting changes of the electric field distribution in the underlying cortex. As typ- ically employed in tDCS studies aimed at inducing motor plasticity	Healthy	2	26 - 27	1 male, 1 female	Primary individual	MRI	T1- and T2-weighted (1 mm3) and diffusion tensor imaging (voxel size 1.9 × 1.9 × 2.1 mm3, 20 diffusion directions and a b-value of 2000 s/mm2. Interspersed were 7 acquisitions with b = 0 s/mm2)	Anode placed directly over hand area of M1 and cathode over contralateral supraorbital region	5 x 7 cm Electrode thickness for both anode and cathode was 5 mm. Thickness of the stimulation electrode was varied between 2, 5 and 10 mm	Study aims to identify determinants of the electric field during stimulation, inc. electrode montage and rotation	NR	NR	simnibs	SimNIBS used for automatic segmentation.	WM, GM, CSF, skin, compact bone, spongy bone, eye region, eyeball (n=8) electrodes	NR	1	The final volume masks were used to create triangle surfaces using the methods described in Windhoff et al. (2013) and a tetrahedral volume mesh was built. The resolution of tetrahedral elements was enhanced near the electrodes as well as at GM/WM tissue interfaces.	NR	NR; from figure looks to be 0.4V/m	NR	NR	A) Increased electric field strength is observed for regions with a thin overlying CSF layer. B) Regions with a low sulcal depth (near or at a gyral crown) have higher field strength than regions with high sulcal depths (at the sulcal fundus). C) Electric field is strongest in regions underneath the electrode edge and drops off with increasing distance. D) Electric field strength decreases with d…
	3574	Pancholi	2021	NA	RSD;KT	India	Computational modelling	In this study, we have obtained Magnetic Resonance Imaging (MRI) images from the AD neuroimaging initiative to create patient-specific head models for AD and MCI patients. Simulation of Non-invasive Brain Stimulation (SimNIBS) open-source software used for calculating electric field induced by transcranial electrical stimulation.	lDLPFC	LDLPFC shows promising results upon tDCS stimulation for patients with Alzheimer’s and Mild cognitive impairment	Alzheimer's and mild cognitive impairment (MCI)	2	63-64 years. Alzheimer's 64 years and mild cognitive impairment 63 years	1 male (AD) 1 female (MCI)	Database individual	MRI	T1 weighted (TR=6.8 ms, TE=3.2 ms), matrix 256*256*170, resolution 1*1 mm in plane * 1.2 mm slices	Electrodes F3 (Frontal) (Anodal) and Fp2 (Frontal-parietal) near to supraorbital area (Cathodal)	5 x 7cm, electrode surface of the thickness 1 mm, the base of the electrode, gel 5mm	Size and shape of electrode and location of cathode	Anode to cathode	NR	simnibs	Pre-processing, segmentation, and post-processing of MRI images were done with the SimNIBS software in an automated manner. Creating head mesh from T1 weighted image from NifTI (Neuroimaging Informatics Technology Initiative) files results in a tetrahedral matrix which is a three-dimensional (3D) finite element model of MRI image. tDCS stimulation requires parameter selection for size, shape, and…	WM, GM, CSF, bone, scalp, eyes (n=6), silicon rubber, gel	NR	1.0, 1.25, 1.5, 1.75, 2.0	And finally creating tetrahedral volume mesh by removing overlapping and intersections [23]. Mesh quality can be increased by increasing the number of nodes per unit area. SimNIBS offers a headreco pipeline for creating head mesh which comprises 0.5 nodes per mm2.	0.184 - 0.375.	0.341 seen in patient with MCI. 0.337 with increased current dose of 2.0mA.	neuronal membrane with 0.2 mV of a threshold value	NA	In this study, we have obtained Magnetic Resonance Imaging (MRI) images from the AD neuroimaging initiative to create patient-specific head models for AD and MCI patients. Simulation of Non-invasive Brain Stimulation (SimNIBS) open-source software used for calculating electric field induced by transcranial electrical stimulation. Obtained results were compared for both patient groups to know the …
	3577	Pancholi	2023	NA	RSD;KT	India	Computational modelling	To analyze the variability of electric field strength and focality (Area affected by an electric field) on a given target. Electric field strength (norm-E) is calculated with the finite element method (FEM).	Multiple - lDLPFC and rDLPFC	NR	Healthy	1	NR	NR	Database individual	MRI	T2-weighted. 3D-T2 space, TR/TE- 3200/561 (ms), FOV-224×224 (mm), voxel size- 0.7 mm isotropic,	F3 (anode) and F4 (cathode) for targeting lDLPFC and rDLPFC respectively	1x1cm, 3x3 cm, 5x5cm, with sponge or gel at 5mm thickness	electrode size, electrode shape, and combination of electrode- sponge and electrode-gel	NR	NR	simnibs	Finite element mesh (3D mesh) was generated with headreco processing pipeline part of volume conductor modeling enabled with SimNIBS ver. 3.2.6. The three-dimensional mesh was ready for simulation setup (tDCS parameter selection). In the final step, electric field analysis was done for e-field strength (norm-E) and focality. Fig.1 shows a process flow for E-field analysis.	WM, GM, CSF, bone, scalp, eyeballs, compact bone, spongy bone, blood, muscle (n=10)	NR	1	Finite element mesh (3D mesh) was generated with headreco processing pipeline part of volume conductor modeling enabled with SimNIBS	0.262 - 0.309	0.309	NR	NR	Simulated results show less dependence on gel or sponge thickness and more reliance on electrode size and shape for E-field and focality. The increasing size of electrodes reduces electric field strength and focality with asymmetrical E-field distribution, whereas decrement generates a more symmetrical and focused Efield with higher strength.
	3578	Pancholi	2023	NA	RSD;KT	India	Computational modelling	To computationally model and optimize electric field strengths and focality for temporal/ frontotemporal transcranial direct current stimulation (tDCS) in cognitively normal (CN), mild cognitive impairment (MCI) and Alzheimer's disease (AD). The primary objective of the present study is to enhance the effectiveness of electric field strength by optimizing fac- tors such as intensity, MNI coordina…	Multiple - Temporal lobe and frontotemporal lobe	The primary impact of Alzheimer’s and MCI diseases is observed in both the left and right hippocampus.	Cognitively normal, mild Alzheimer's disease, mild cognitive impairment	43	average age of 74.45 years for males and 75.09 years for females. Average age of cognitively normal = 76.7 years, mild cognitive impairment = 73.06 years, alzheimer's = 74.6	22 males and 21 females. 14 CN subjects (9 females and 5 males), 15 individuals with MCI (11 males and 4 females), and 14 subjects diagnosed with AD (6 males and 8 females).	Database individual	MRI	"T1 weighted. 170 sagittal slices with dimensions of 256 × 256 pixels. The acquisition parameters included a time to echo (TE) of 3.2 ms, a repetition rate (TR) of 6.8 ms, a flip angle of 8°, a slice thickness of 1.2 mm, and a pixel spacing of 1.0 mm for the X and Y coordinates (i.e., resolution 1*1*1.2 mm^3)"	anode on T7, cathode on FT8	anode (1 × 1 cm, round, 4 mm thickness), cathode (1 × 1 cm, round, 4 mm thickness)	size of the head, the conductivity levels of various head tissues such as the skull, skin, white matter, gray matter, eyes, and cerebrospinal fluid (CSF), as well as the volumes of these tissues.	Anode to cathode	NR	simnibs	The SimNIBS-supported headreco pipeline uses Statistical parametric mapping (SPM12) and Computa- tional anatomy toolbox (CAT12) configured with Matrix laboratory (MATLAB) to segment the head.SimNIBS coor- dinates are defined in subject space using world coordinates. MNI coordinates are converted into subject space using the subject2mni utilities during the optimization process. Head models were g…	WM, GM, CSF, bone, scalp, eyes (n=6) silicon rubber and saline	In optimization-1, with a targeted intensity of 0.2 V/m, we achieved an actual intensity of 0.184 V/m. In optimization-2, with a targeted maximum intensity of 100 V/m, we achieved an intensity of 0.231 V/m, which rep- resents the maximum achievable intensity while considering the combination of electrodes and safety limits.In optimization-3, the targeted intensity at two specific locations is 0.2…	1	We used a 3D finite element mesh generator with pre and post-processing capabilities (gmsh) to examine and inspect the created mesh. Head meshing turns two-dimensional pixels into three-dimensional volumetric voxels specifying a vertex density of 0.5 nodes per mm2. By increasing the number of nodes per unit area, vertex density improves.	0.26 - 0.73	0.73	NR	NA	The choice of optimization techniques is influenced by the target area and stimulation protocol. In this study, we have employed four distinct algorithms for multiple patient groups, and the simulated outcomes for the desired parameters exhibited nonlinearity. This confirms the reliance on individual or personalized therapeutic interventions. By considering standard deviation and variance coeffic…
	3663	Puonti	2020	NA	RSD;KT	Denmark	Computational modelling	In this article, we compare four different automated methods for end- to-end electric field simulations starting from a structural MR scan, fol- lowed by segmentation of the anatomy and generation of a finite element (FEM) mesh, and finally calculating the electric field distribution in the brain for a given stimulation protocol.	NR	NR	Epilepsy	14	NR (over 18 years)	NR	Secondary individual	MRI	T1-weighted, 1mm^3	stimulation electrodes are placed medially over the frontal and occipital poles, with some exceptions	2 x 2 cm squares with 3 mm gel and rubber layers	We compare two different software tools for generating individual- ized head models and simulating the electric fields induced by TES: SimNIBS 2.1 (Saturnino et al., 2019) and ROAST v2.7 (Huang et al., 2019).	NR	NR	roast and simnibs	We compare two different software tools for generating individualized head models and simulating the electric fields induced by TES: SimNIBS 2.1 (Saturnino et al., 2019) and ROAST v2.7 (Huang et al., 2019). SimNIBS 2.1 offers three alternative approaches for generating the anatomical head models, which we consider individually, giving in total four methods to compare: (1) default headreco, (2) he…	WM, GM, CSF, skull and scalp (n=5)	NR	1	All the pipelines were run with default settings with the following exceptions: * Both headreco and headreco þ CAT were run with the –d no-conform option to avoid resampling of the input scans. *For P04 in headreco þ CAT, we set the vertex density (-v option) to 1.5 Nodes/mm2 * For P014 in mri2mesh, we set the number of vertices (–numvertices option) to 120000.	NR	0.2 V/m	NR	NR	modeling differences in the pipelines lead to notable differences in the simulated electric field distributions that are often large enough to change the conclusions regarding the dose distribution and strength in the brain. Specifically, differences in the automatic segmentations of the head anatomy from structural magnetic resonance images are a major factor contributing to the observed field d…
	3674	Radecke	2019	NA	RSD;KT	Germany	Computational modelling	To determine the stimulation parameters with respect to individual structure, as well as target location and orientation. To evaluate the effect of individually targeted tES on simulated intracranial current densities.	Right superior parietal lobule	NR	Healthy	21	28.2 ± 4.7 years [range 20 - 37]	12 female 9. male	Primary grouped	MRI	T1 and T2-weighted, 1x1x1 mm	N = 6 electrodes. Target coordinates were projected on the closest GM node of the individual head models. Finally, three orthogonal target orientations were simulated with respect to the individual scalp surface: (1) radial to the scalp surface, (2) tangential to the scalp surface along the anterior-posterior axis, and (3) tangential to the scalp surface along the left-right axis. Three montages …	4 mm radius a thickness of approximately 1 mm and were modeled as conductors with the conductivity of copper: 5.8 × 107 S/m. The thickness of the CCNY-4 gel was approximately 2 mm	The target orientation plays an important role, since the electric field exerts its effect along the field orientation but has no effect for vectors orthogonal to the field orientation (Krieg et al., 2015, 2013). Cortical pyramidal cells show a systematic alignment of their apical dendrites radial to the cortical surface. Therefore, assemblies of pyramidal cells can be modeled as a summed dipole …	NR	NR	custom	Optimization of stimulation electrode montages was applied, based on individual and automatically segmented six compartment FEM (6C FEM) head models using MATLAB (Natick, MA, USA), SPM12 (www.fil.ion.ucl.ac.uk/spm/), FieldTrip (Oostenveld et al., 2011), and METH (Nolte) toolboxes, as well as custom MATLAB-scripts. Forward solutions were computed with the open-source toolbox SimBio (SimBio Develop…	white matter, gray matter, compact bone, spongy bone, skin, cerebrospinal fluid (n=6)	NR	2	[For inverse optimisation of stimulation montages and forward modeling of current flow] In principal, current densities within the brain can be modeled for the distribution of each certain electric field that is applied to the head transcranially. By combining the individual m electrode positions and 6C FEM head models with n nodes (approx. 3.5 - 4 million), we computed the matrix A. The matrix h…	0.021 - 0.533	0.533 V/m	NR	NR	The focality-optimizing ADMM yields the most reliable results across stimulation target orientations, compared to CMI and the 5x1 montages. CMI is well suited to maximize the target current density, especially for tangential (anterior-posterior) targets. The focality-optimizing ADMM algorithm allows a balance between spatial extent and target intensity, while flexibly adapting to target orientati…
	3675	Radecke	2023	NA	RSD;KT	Germany	Interventional; Computational modelling	To assess the modulation of SPEM (Smooth pursuit eye movements) performance by extrinsic tDCS and how these effects interact with intrinsic learning by practice in the same experimental paradigm.	Visual area V5 and right frontal eye fields (FEF) of right hemisphere	To meet the objectives of assessing the modulation of SPEM. V5 2–7 and the frontal eye fields (FEF)8–12 both act as important hubs in the oculomotor brain network for SPEM.	Healthy	60	experiment 1 (V5): 27.4 ± 9.7, experiment 2 (FEF): 25.8 ± 8.5	experiment 1 (V5): 16 female experiment 2 (FEF): 17 female	Primary individual	MRI	Electric field simulations were computed in a standard brain, based on a segmentation of the MNI brain (“New-York Head”)	V5: two stimulation electrodes were placed over the area V5 (PO8, P8; right V5 MNI coordinates: 38/- 64/5) with two central return electrodes (Cp1, Cz). FEF: two stimulation electrodes were placed over the right FEF (C4, FC4; right FEF MNI-coordinates: 31/-5/51) with two return electrodes placed above the contralateral orbita (Fp1, AF7)	Modelled point electrodes	Anodal, cathodal, and sham tDCS was applied on separate days in a pseudo-randomized order	Anodal and cathodal	NR	DUNEuro toolbox63	for each of the six participants and stimulation targets (V5, FEF), personalized tDCS montages were computed, considering the individual head models as well as individual functional target information using the distributed constrained maximum intensity (D-CMI) optimization59. Electric field intensities were computed (electric field intensity in the target location, uncorrected for target orientat…	Skin, bone, air, CSF, GM, WM (n=6)	NR; reverse calculated	2	five-compartment geometry-adapted hexahedral finite element head model	0.19 - 0.60	0.6	NR; (reverse calculated for individual models) 0.36 - 0.6 V/m	no specific SPEM velocity modulation by normative tDCS, neglecting individual anatomy and function, was observed. However, practice effects of SPEM were observed.	Simulations revealed only limited electric field target intensities induced by the applied normative tDCS montages but indicate the potential efficacy of personalized tDCS for the modulation of SPEM. In sum, results indicate the potential susceptibility of extraretinal SPEM control to targeted external neuromodulation (e.g., personalized tDCS) and intrinsic learning protocols.
	4459	Radecke	2025	NA	RSD;KT	Germany	Interventional; computationla modelling	Transcranial direct current stimulation (tDCS) for the modulation of smooth pursuit eye movements provides an ideal model for investigating sensorimotor integration	V5	core hub where visual motion information is integrated with oculomotor control; ideal model for investigating sensorimotor integration	Healthy	20	personalised 26.2 ±7.6, normative 25.5 ±7.1	personalised F: 11, M: 8, normative F: 11, M: 8	Primary individual/grouped and secondary	MRI	T1-weighted, T2-weighted, DWI data, all 1 x 1 x 1 mm. Siemens 3 T Magnetom Skyra.	V5 and FEF as determined using fMRI and combined MEEG. Electrode postitions were recorded using FASTRAK Polhemus. Personalized anodal, cathodal, or sham tDCS conditions targeting the right V5 and FEF. leadfield. These 74 electrode positions follow the 10-20-system	Small Ag/AgCl electrodes (NG Pistim, 3.14 cm2 surface) placed in custom empty EEG caps with the same layout and cap size as used for the EEG measurement and electrode registration to ensure an accurate placement of the stimulation electrodes according to the optimized personalized montages	Montage	Anodal and cathodal	NR	custom	hexahedral FEM head models were computed, including calibrated skull conductivities and white matter conductivity anisotropy (Antonakakis et al., 2020; Radecke et al., 2023b) with the DUNEuro toolbox . For each subject, we computed the target intensity (|E|IT) the target intensity corrected for the parallelity between the stimulation target orientation vector and the target electric field orienta…	scalp, GM, WM, skull compacta, skull spongiosa, CSF (n=6)	NR	2	hexahedral FEM head models were computed, including calibrated skull conductivities and white matter conductivity anisotropy (Antonakakis et al., 2020; Radecke et al., 2023b) with the DUNEuro toolbox	Normalized 0 - 1 V/m	NR	NR	in contrast to the two control experiments (personalized tDCS targeting FEF and normative tDCS over V5) personalized tDCS targeting V5 effectively modulated pursuit by adapting electric fields to individual anatomical and functional V5 properties	We found pursuit initiation specifically delayed during personalized cathodal tDCS targeting right V5 suggesting the involvement of distinct functional subregions of V5 in initial sensorimotor integration of visual motion information during pursuit eye movements. Importantly, in contrast to the two control experiments (personalized tDCS targeting FEF and normative tDCS over V5) personalized tDCS …
	3694	Rampersad	2014	NA	RSD;KT	Netherlands	Computational modelling	To both better understand the mechanisms behind tDCS and possibly improve the technique, finite element models are used to simulate tDCS of the human brain	Multiple - (A) primary motor cortex, (B) dorsolateral prefrontal cortex, (C) both dorsolateral prefrontal cortices, (D) inferior frontal gyrus, (E) occipital cortex, and (F) cerebellum.	Most common tDCS montages. used for (A) motor recovery, pain, smoking; (B) appetite, depression, emotion, memory, pain, problem solving; (C) addiction, cortisol, depression, tinnitus; (D) apraxia, behavioural inhibition, language, motor resonance; (E) migraine, visual recovery; (F) motor adaptation	Healthy	1	25	1 male	Primary individual	MRI	T1-(voxel size = 1x1x1 mm), T2-(voxel size = 0.498x0.498x1.0 mm) and diffusion-weighted (DW; voxel size = 2.2x2.2x2.2 mm; 61 directions at b = 1000s/mm2 in addition to 7 images with flat diffusion gradient in each of b0+ and b0-).	six commonly used configurations. Anode / cathode locations for each are as respectively (A) M1 left / SO right; (B) DLPFC left / SO right; (C) DLPFC left / DLPFC right; (D) IFG left / SO right; (E) Ox / Cz; (F) cerebellum right / cheek right	5x 7 cm; 3 mm thick for cerebellar	electrode montage	Anodal	NR	custom	T1- and T2-weighted MR images were preprocessed (1 - FLIRT for preprocessing) and after automatic (2 - custom code for contour model thresholding) and manual segmentations and corrections (3 - FSL), triangular surface meshes were created for the skin, skull compacta and spongiosa, neck muscles and eyes (4 - Curry for surface generation). Surfaces for the cerebral and cerebellar gray and white mat…	Skin, compact bone, spongy bone, CSF, GM, WM, cerebellar GM, cerebellar WM, brainstem, eye, muscle (n=11)	NR	1	a triangular surface mesh for each tissue type. These surfaces were then combined into one tetrahedral volume mesh. Triangular surface meshes of all brain parcellations were made in MATLAB and refined using the package iso2mesh. The smoothed surfaces (skin, compacta, spongiosa, GM, WM, cGM, cWM, brainstem, left eye, right eye, muscle) were used to create a high quality 3D Delaunay triangulation v…	0.088 - 0.34	3.4 mV/cm (0.34V/m)	NR	NR	From the results of our study we conclude that 1) based on field strength, all five cerebral stimulation configurations studied here are not suited for their targets, 2) the commonly used configuration for cerebellum stimulation performs relatively well, 3) cerebellum stimulation needs higher input currents than does cerebral stimulation, and 4) the direction of the field should be considered in …
	3701	Rasmussen	2023	NA	RSD;KT	Norway	Computational modelling	To explore how AD-related neuropathology affects the tDCS-induced electric field (EF) across different DLPFC montages using computational modeling. The aim was to compare EF distributions from six different electrode montages targeting the lDLPFC and to explore the effect of anatomical variations on the EF, with special emphasis on AD-associated brain atrophy.	lDLPFC	Alzheimer's-related pathology, association with memory performance	Alzheimer's disease and healthy controls	48	alzheimers 72.05 ± 5.49 controls 70.36 ± 2.20	AD: 13 female, 11 male. Controls 14 female, 10 male.	Database grouped	MRI	T1-and T2-weighted anatomical images. A spreadsheet is provided with the OASIS-3 data including common parameters of interest for each scan type.	4 bipolar montages were used: (1) anode at l&r DLPFC (F3&F4) and cathode at Inion (lz). (2) anode at l DLPFC (F3) and cathode at rDLPFC (F4) (3) anode at l&r DLPFC and cathode at contralateral supraorbital area (4) anode at l DLPFC (F3) and cathode at r supraorbital area	electrode thickness of 1 mm, circular connectors (diameter: 0.5 cm) at the middle of the electrode pads, and a sponge pocket of 2.5 mm. HD-tDCS montages were based on the extended 10/20 EEG system (Klem et al., 1999) with one anode electrode (2 mA) surrounded by four cathode electrodes (0.5 mA each), with electrodes of 1.2 cm diameter, thickness of 1 mm and a 2.5 mm gel thickness.	Age and age-related atrophy	NR	NR	simnibs	Head models were created with the “mri2mesh” routine in SimNIBS, version of 2.1 (www.simnibs.org/; Thielscher et al., 2015). The “mri2mesh” routine relies on FreeSurfer (Fischl, 2012) for automatic segmentation of gray and white matter and accurate cortical surface reconstruction and FSL (Smith et al., 2004) for automatic tissue segmentation of skin, skull and CSF. Calculations of the tDCS-induce…	Not explicitly reported. Suggested: skin, skull, CSF, WM, GM (n=5)	NA	2	NR	NR	NR	NR	NR	The results showed that AD patients had generally reduced electric field strengths across brain regions and montages, b = 􀀀 0.011, 95% HDI [ 􀀀 0.0024, 􀀀 0.021]. In all areas and montages, the coefficient of variation was always increased in the AD group relative to the healthy controls (average increase: b = 1.56, 95% HDI [0.67, 2.43]). Therefore, we conclude that the variability of the EF was si…
	3710	Razza	2024	NA	RSD;KT	Belgium	Computational modelling; interventional	To unravel whether lower and higher intensities of prefrontal tDCS protocols (1.5 mA, 3.0 mA and sham) present distinct effects on the performance of working memory paradigms and aimed to inverstigate whether the individual-induced e-field magnitude in brain regions of interest, proxied by computational modelling analysis, could account for some variabiliity of tDCS response.	Multiple - DLPFC, anterior cingulate cortex and subgenual anterior cingulate cortex	enhance working memory - ROIs regulate complex emotional and cognitive processes	Healthy	37	mean age 24.7 (SD ¼ 5.6) (range 18-45)	67.5% women	Primary grouped	MRI	T1- and T2-weighted. Slice thickness = 0.8 mm [in-plane resolution n/r]	anode and cathode placed respectively over left and right neuronavigated DLPFCs to optimally target sgACC	5 x 5 cm with conductive gel/paste (5mm thickness for both together)	individual differences and applied current intensity	NR	NR	simnibs	SimNIBS v 4.0 used to model E-field. Charm routine used to create head models based on individual T1 and T2 MRI data. Charm segments nine tissue types based on provided structural MRI scan. Default conductivity values applied. Software creates a 3D tetrahedral mesh structure of each segmented tissue, allowing for simulation of E-field induced in each brain. Charm segmentation manually checked for…	NR	NR	1.5 and 3.0	the software creates a 3D tetrahedral mesh structure of each segmented tissue	NR	0.57 predominantly situated in the medial part of the DLPFC	NR	effects were only significant for the 3mA group, and only for the emotional tasks. For the non-emotional task, no significant effect of tDCS protocols for reaction time nor for accuracy were found. For the emotional task, results showed a significant effect of tDCS protocol on reaction time. The 3 mA tDCS was slower than sham, whereas no significant difference was found for the other comparisons.…	Our study confirms that prefrontal tDCS effects in healthy individuals modulate working memory processes, but emphasizes the importance of E-field magnitude as an essential physical agent underlying the interindividual variability in its effectiveness.
	4415	Rodgers	2025	NA	BL;KT	Switzerland	Computational modelling	To increase target engagement via customised electrode positioning for personalised transcranial electrical stimulation	Left angular gyrus	relevant for restoring memory functions impaired by Alzheimer’s disease	Healthy	8	34 years (standard deviation 14.2 years)	M5, F3, 2 unknown	Primary individual	MRI	T1- and T2-weighted MRIs (MPRAGE and SPACE sequences, respectively) with 1 × 1 × 1 mm3 voxel resolution were acquired using a Siemens Prisma 3T scanner. Field-of-view covered the entire head from cranial skin to at least C3.	For fixed, reference-based montages, a primary electrode at P3 was selected as this was the closest electrode from the 32-electrode system to the lAG in the reference MNI atlas. conventional” (1 ×1) montage (Bikson et al., 2019) was based on a 50 mm diameter electrode over P3 (+2 mA) and a 50 mm diameter electrode on the lower right side of the neck (− 2 mA)	2 mm silicone rubber and 5 mm of saline solution. For all optimized montages, 18 mm diameter electrodes were used.	Electrode placement	NR	0.3 V/m max	simnibs	Electric field distributions were simulated using SimNIBS 4.0.0, CHARM for segmentation	skin, dense bone, spongy bone, cerebrospinal fluid, blood, gray matter, white matter, muscle, and eyes (n=9)	0.3 V/m. Target intensities for optimization were based on studies suggesting that electric field strengths in the range of 0.2 to 0.3 V/m can affect neural activity (Liu et al., 2018; Alekseichuk et al., 2022), though it is worth noting that there are no generally agreed upon values in the community and these values are not derived from in vivo humans.	2	Each mesh contained approximately 4.5 million elements with isotropic conductivities based on SimNIBS’ standard tabulated values.	NR	NR	NR	NR	Personalized montages optimized with flexible electrode positioning provided tunable intensity and control over the focality-intensity trade-off, outperforming conventional montages across the range of achievable target intensities. Compared to montages optimized on a reference model, personalized optimization significantly reduced variance of the stimulation intensity in the target. Finally, inc…
	3773	Russell	2014	NA	RSD;KT	USA	Computational modelling	In this study, we used 3D MRI guided electrical transcranial stimulation modeling to estimate the range of current intensities received at cortical brain tissues.	Sphere of cortical tissue directly under the virtual electrodes	NR	Healthy	24	Males had a mean age of 53 years+/-11.5 (SD) and an age range of 34–68 years. The females had a mean age of 50.5 years+/-14.3 (SD) and an age range of 21–75 years.	12 male, 12 female	Primary grouped	MRI	T1, T2, and proton density (PD) imaging each capture different aspects of the water (hydrogen) present in tissues, but each alone lacks the power to provide a precise brain conductivity model. Resolution: 1mm x 1mm x 1mm. Image data were combined into a single 3D representation and a conversion equation was applied to achieve an index of resistivity, yielding the subject’s resistivity model.	F3, F4, C3, and C4	20mm round and 50mm x 45mm	Gender and anatomical differences, applied current intensity, electrode placement	Anode to cathode	NR	custom	Manually calculated. Briefly, the subject’s resistivity distribution was translated to a rectangular prismatic linear finite element model. The model matrix equation and boundary conditions were for- mulated from the Galerkin equations (28). Solutions to the system matrix equations were obtained by using the conjugate gradient method (29). The finite element models solved the Laplace equa- tion a…	NR	NR	0.5, 1, and 2	NR	NR	NR	NR	NA	The intensity of current received was sampled in a 1-cm sphere placed at the cortex directly under each scalp electrode. There was a 10-fold difference in the amount of current received by individuals. A large gender difference was observed with female subjects receiving significantly less current at targeted parietal cortex than male subjects when stimulated at identical current levels (P < 0.05…
	4478	Sabio	2025	NA	RSD;KT	Australia	Interventional; computational modelling	To investigate the causal roles of the prefrontal cortex (PFC), superior medial frontal cortex (SMFC), and posterior parietal cortex (PPC) in the SAT and metacognition.	Multiple - Prefrontal cortex (PFC), superior medial frontal cortex (SMFC), and posterior parietal cortex (PPC)	speed-accuracy tradeoff in decision making and metacognition	Healthy	101	mean age 22.67 (SD 6.31) years	81 F, 25 M	Primary grouped	NR	NR	SMFC was located 1 cm posterior to the Fz electrode and the PFC was located 1 cm posterior to the F3 electrode. Likewise, the PPC was located 1 cm posterior to the P3 electrode. the anode (reference) was placed over the right orbitofrontal cortex.	Electrodes were 5 × 5 cm saline-soaked sponges	NR	cathodal	NR	roast	ROAST	NR; layers that lie between electrode and brain matter – e.g., scalp and other subcutaneous tissue, skull, and cerebrospinal fluid	NR	0.7	NR	NR	NR. Scale bar reaches about 0.15 V/m	NR	PFC stimu_x0002_lation reduced subjects’ response caution, especially when accuracy was emphasised; SMFC stimulation decreased response caution and increased the discriminability between choices; and PPC stimulation increased both response caution and discriminability	Stimulation influenced performance on the perceptual task but there was no meaningful evidence for an effect on metacognition. Specifically, PFC stimulation reduced subjects’ response caution, especially when accuracy was emphasised; SMFC stimulation decreased response caution and increased the discriminability between choices; and PPC stimulation increased both response caution and discriminabil…
	3826	Saturnino	2015	NA	RSD;KT	Denmark	Computational modelling	This study explores via FEM simulation based on a high-resolution head model how detailed electrode modelling influences the calculated electric field in the brain.	M1 left hand region	Commonly used to modulate motor plasticity	Healthy	1	26	1 female	Secondary individual	MRI	T1- and T2-weighted	Anode over left hand knob region of motor cortex, cathode over right supraorbital region	modeled as a strip of 1.6 cm × 0.5 cm • type C: also modeling a layer of rubber on top of an underlying gel layer -a good approximation for rubber pads that are attached to the skin by means of electrode gel. (For types A–C, thickness of gel set to 2.5 mm and 1.0 mm. • types D and E are aimed atmodeling rubber electrodes inside a sponge pocket soaked in a conductive solution. type D have 3 layers…	Electrode dimensions, material, conductivities, connector position. Individual head geometry	NR	NR	simnibs	Modified version of SimNIBS was used to create a tetrahedral head mesh containing eight tissue types. Surface reconstructions of brain grey and white matter were obtained using FreeSurfer. GetDP used to calculate boundary conditions and calculate electric field.	WM, GM, CSF, spongy bone, compact bone, eye balls, surrounding eye region, skin (n = 8) + electrode and gel (n=10)	NR	1	The mesh resolution near the electrodes was enhanced to ensure a good mesh quality when model- ing the electrodes. The average triangle area of the corresponding part of the skin surface was set to 0.88 mm2 (± 0.21 mm2 SD) and it was ensured that the inner angles of the triangles did not fall below 18°. The average triangle area was further decreased to 0.22 mm2 (±0.03 mm2 SD) for one series of s…	0.17 - 0.184	Reported by 80th and 90th percentil for skin ROI and GM ROI. Skin ROI: 1.18 - 1.60 V/m. GM ROI: 0.17 - 0.184 V/m.	NR	NR	We show that for standard rectangular electrode pads, lower saline and gel conductivities result in more homogeneous fields in the region of interest (ROI). Placing the connector at the center of the electrode pad or farthest from the second electrode substantially increases the field strength in the ROI. Our results highlight the importance of detailed electrode modeling and of having an adequat…
	4444	Schroeder	2025	NA	RSD;KT	Germany	Interventional; computational modelling	[To address the lack of] systematic evidence showing whether unilateral and bilateral tDCS are equally effective, or whether (concurrent) cathodal tDCS might show detri_x0002_mental effects.	Multiple - rDLPFC, lDLPFC, inferior frontal gyrus, orbitofrontal cortex, and ventral striatum.	Previous research has targeted inhibitory control and food craving with tDCS with different electrode placements—targeting the right prefrontal cortex (PFC) either unilaterally, or bilaterally with opposite polarity at the left and right PFC.	Healthy	114	18 - 45. Cathodal left PFC 21.89 (3.83), bilateral 22.41 (2.66), anodal right PFC 22.85 (3.76), sham 23.43 (3.85)	20 F cathodal, 20 F bilateral, 21 F anodal, 23 F sham	Primary grouped	NR, assumed MRI	NR	four montage conditions: (1) bilateral prefrontal cortex, (2) unilateral left prefrontal cortex (3), unilateral right prefrontal cortex, (4) sham. Depending on the randomization, the anode was placed over F4 to target the right PFC or over the right shoulder, and the cathode was placed over F3 to target the left PFC or over the left shoulder	circular 4-cm diameter rubber electrodes covered with adhesive conductive paste (Ten20)	electrode montage	anodal and cathodal	NA	simnibs	Computational modeling of the electric field was conducted using SimNIBS 4.145	NR	NR	1.5	NR	0.182- 0.391	0.391 V/m with bilateral stimulation, lDLPFC	NR	Bilateral and Unilateral tDCS Did Not Modulate Food-Related Inhibitory Control	Our main analyses did not show an effect of tDCS. A post hoc contrast indicated opposite trajectories of SSRT during unilateral cathodal tDCS (impaired) and anodal tDCS (improved), but with immediate recovery after stimulation. Computational modeling indicated that electric fields in inferior frontal regions were denser for unilateral tDCS than for bilateral tDCS.
	3863	Seibt	2015	NA	RSD;KT	Germany	Computational modelling	To predict brain current flow intensity and distribution using conventional symmetrical bicephalic frontal 1 x 1 electrode montages to nominally target lDLPFC in forward modeling studies.	lDLPFC	a common target in neuropsychology and neuropsychiatry applications	Healthy	5	25 - 40	3 female, 2 male	Primary individual	MRI	T1-weighted 1 mm3 isotropic for 5 humans + MNI	the EEG 10-10 including F3-F4, F5-F6, F7-8, F9-F10, the Beam F3- System, the 5-5 cm-Rule and the developed OLE-System.	5 x 5 cm sponge pad electrodes	Electrode placement	Anode to cathode	NR	simpleware, comsol	The FEM model generation required a three-dimensional vol- ume mesh generation of the imported electrode montages and the seven segmented tissue compartments. An adaptive (þFE-Free, ScanIP) mesh algorithm was used to reduce the number of elementsand the degrees of freedom without compromising the computa- tional accuracy in order to produce a compact mesh size. A total of 42 FEM models (seven ele…	air, skin, fat, skull, CSF, grey matter, white matter (n=7), electrodes, and saline-soaked sponge pads	NR	2	A compound coarseness of _x0004_17was applied. The resolved volume entailed approximately 9.5 x 10^6 tetrahedral elements with about 13.0 x 10^6 degrees of freedom	0.66 - 2.44	peak EF intensities generally induced in the intermediate frontal lobe areas between the electrodes 2.44 V/m (XS head with F7-F8 montage); 1.16 V/m (XS head with F5-F6 montage).	NR	NR	1) Conventional tDCS montages produce diffuse current flow between electrodes; 2) Clustering of “hot-spots” and peak CD is not necessarily under an electrode; and 3) Application of the same dose (electrode montage and current intensity) across subjects produces varied brain current flow patterns and intensity. Based on the assumptions and goals stated above, we found the OLE-System optimal. Speci…
	3907	Silva-Filho	2018	NA	RSD;KT	Brazil	Interventional: RCT	to investigate the hypothesis that tDCS would improve pain and functionality in subjects with chronicle CHIK arthralgia	M1	Anodal M1 and cathodal contra lateral supraorbital right (M1-SO) montages of tDCS may treat chronic pain by influencing pain matrix includes motor cortex and deep brain regions producing long-lasting changes in cortical connectivity or excitability, including diffuse neuromuscular pain and arthralgia	Arthralgia associated with Chikungunya (CHIK)	20	18-65. Mean age ± (SD) in active tDCS group = 46.1 ± (16.0), in sham group = 44.1 ± (13.5)	NR	Primary grouped	MRI	NR	anode electrode on the left primary motor cortex (C3) and the cathode electrode on the right supraorbital region (Fp2) according to the international 10–20 EEG system	5 x 7 cm soaked in saline solution and supported by a rubber band.	NR	Anode to cathode	NR	nr	High-resolution computational model. Finite element models were created to analyze the cortical electric field generated during tDCS. High-resolution MRIs were segmented into seven tissue/material masks of varying con- ductivities through a combination of automated and manual tools. Computer generated models of electrodes, gel, and/or sponge pads were incorporated into the segmentation.Volume mes…	NR (n=7), electrodes, gel, sponge/pads	NR	2	NR	0.15 - 0.25	0.25	NR	showed significant benefits of tDCS on pain sensation following five consecutively days of M1-SO tDCS at 2 mA for 20 min.	significant benefits of tDCS on pain sensation following five consecutively days of M1-SO tDCS at 2 mA for 20 min. Our results suggest tDCS could be a critical cost-effective approach for a non-pharmacological strategy to pain relief in a large number of people afflicted by Brazilian CHIK virus epidemic
	3927	Soleimani	2023	NA	RSD;KT	USA	Computational modelling	to evaluate the elec- tric fields (EF) that are actually delivered and identify prefrontal regions that may be inadvertently targeted in DLPFC tES.	DLPFC	commonly used target in non-invasive brain stimulation methods including transcranial mag- netic (TMS) or electrical (tES) stimulation. The importance of the frontopolar area in brain stimulation for SUDs is also supported by lesion-based studies that reported the frontopolar cortex as a key region in the trans-diagnostically relevant neural circuits contributing to addiction (Joutsa et al., 2022…	Healthy, methamphetamine use disorder	143	age (year) between 31 and 35 (n = 32, 15 female), between 26 and 30 (n = 34, 21 female), between 22 and 25 (n = 14, 8 female) (the exact age of participants are not reported in the database). MUDs ranged from 18 to 60	44 female, 66 MUDs were all male	Database grouped	MRI	T1-weighted MRIs: TR/TE = 2400/2.14, flip angle = 8, the field of view = 224 x 224 x 180 mm3 and voxel size = 0.7 mm3, and T2-weighted MRIs: TR/TE = 3200/565.	(1) F4/F3 (symmetric montage) and (2) F4/Fp1 (asymmetric montage) locations as two frequently used DLPFC montages.	5 x 7 cm electrodes with 1 mm thickness	Electrode placement	NR	NR	simnibs	Standard SimNIBS 3.2 pipeline was used for generating computa- tional head models (Thielscher et al., 2015). Briefly, T1 and T2-weighted images were segmented into six tissue types, including white matter (WM), gray matter (GM), cerebrospinal fluid (CSF), skull, scalp, and eyeballs, using an automated tissue segmentation approach in SPM 12 and based on the “headreco” function. Segmentation result…	WM, GM, CSF, skull, skin, eyeballs (n=6)	NR	NR	Tetrahedral volume meshes with about 3 _x0001_ 106 ele- ments were created for each head model and visualized using Gmsh and MATLAB.	NR	EFs in the frontopolar area were significantly higher than EF “under” the target electrode in both symmetric (peak: 0.41 ± 0.06, F4:0.22 ± 0.04) and asymmetric (peak: 0.38 ± 0.04, F4:0.2 ± 0.04) montages. For MUDs, averaged peak location in symmetric ([1.88, 60.34, 19.12] with maximum 4.12 mm3 Euclidean distance from F4 location over the cortex) and asymmetric montages ([_x0003_3.14, 56.9, 6.33] …	NR	NR	in common DLPFC tES montages, in addition to interindividual/ intergroup variability, the frontopolar received the highest EFs rather than DLPFC as the main target. Similar results with slight between-group differences were found in MUDs.
	3929	Soleimani	2023	NA	RSD;KT	USA	Computational modelling; interventional	[to investigate] the dose-response relationship in a group of individuals with methamphetamine use disorders (MUDs) as a sample of a clinical population offering novel insights into the effects of tDCS and its potential application in personalized treatment approaches.	rDLFPC	methamphetamine use disorder	Methamphetamine use disorders (MUDs)	60	mean age ± standard deviation (SD) = 35.86 ± 8.47 years, ranging from 20 to 55	60 male, 0 female	Secondary grouped	MRI	T1 and T2-weighted. Resolution n/r	The anode electrode was positioned over F4 in the EEG 10–20 standard system, with the long axis of the pad pointing towards the vertex of the head. The cathode electrode was placed over the contralateral eyebrow (Fp1 EEG electrode site, also known as the supraorbital position), with the long axis of the pad parallel to the horizontal plane.	5 x 7 cm2. model: rectangular pads with dimensions of 5 x 7 and a thickness of 1 mm	dose-response	NR	NR	simnibs	High-resolution T1-weighted MR images were used along with SimNIBS 3.1 software to gen- erate personalized computational head models. The segmentation process was performed using the "headreco" function in SPM 12 combined with the CAT12 toolbox, and the accuracy of the segmentations was visu- ally inspected against the high-resolution T1-weighted MR images. The simulation results were then transf…	WM, GM, CSF, skull, vitreous bodies of eyes, skin (n=6)	NR	2	Tetrahedral volume meshes were created based on the segmented surfaces, with approximately 3 million tetrahedra assigned to each personalized head model.	NR	NR	NR	no statistically significant effect of group or time × group interaction. [They report an] absence of significant differences between the active and sham groups in terms of craving self-reports	At the voxel level, regional level, and cluster level, no FDR-corrected significant correlation was observed between changes in functional activity and electric fields. However, at the network level, a significant positive correlation was found between frontoparietal connectivity and the electric field at the frontopolar stimulation site (r = 0.42, p corrected = 0.02; medium effect size).
	3931	Soleimani	2021	NA	BL;KT	Iran	Computational modelling	we advance a systematic pipeline to investigate EFs inside the brain networks in a group of subjects.	DLPFC	Common target for tDCS	Methamphetamine use disorder	66	M:35.86, SD:8.47	66M, 0F	Secondary individual	MRI	GE MRI 750 3T scanner. High resolution structural images were acquired through magnetization-prepared rapid acquisition with gradientecho (MPRAGE) sequence using the following parameters: TR/TE = 5/2.012 ms, FOV/slice = 24 × 192/0.9 mm, 256 × 256 matrix producing 0.938 × 0.9 mm voxels and 186 axial slices for T1 weighted images and TR/ TE = 8108/137.728 ms, FOV/slice = 240/2 mm, 512 × 512 matrix …	anode over F4, cathode over the supraorbital area (F4–Fp1 montage) for unilateral montage and anode over F4, cathode over F3 for bilateral montage.	5 cm × 7 cm rectangular pads with 1 mm thickness	NR	NR	NR	simnibs	Modeling of the EF distribution patterns was performed using the standard SimNIBS 3.08 pipeline40. Automated tissue segmentation was performed in SPM 12 combined with CAT12 toolbox via the SimNIBS “headreco” function. After electrode placement, the simulations were run with a current amplitude of 2 mA and EFs were calcu- lated based on the finite element method (FEM). In order to have the same el…	GM, WM, skull, CSF, eyeballs, skin (n=6)	NR	2	Segmen- tation results were visually examined slice-by-slice to ensure correct tissue classifications. Segmented surfaces were used to create tetrahedral volume meshes and about 3 × 106 elements were assigned to each head model.	NR	NR	NR	NR	In this study, we showed that how current flows through the large-scale networks based on group-level analysis of CHMs. In addition to inter-individual variability, we showed that the spread of the EFs in main nodes of the large-scale networks was significantly different between two similar electrode montages for DLPFC stimulation and cathode location can change EF distribution patterns at the ne…
	3932	Soleimani	2019	NA	RSD;KT	Iran	Computational modelling	to simulate the effects of brain anatomy, electrode size, and electrode positioning on tDCS electric-fields (EFs) among people with substance use disorders (SUDs)	lDLPFC	Four of the most used bipolar- bilateral-conventional montages over left dorsolateral prefrontal cortex (lDLPFC), as a common target in addiction medicine	Methamphetamine use disorder (MUD)	20	NR	NR	Secondary grouped	MRI	T1-weighted, in-plane resolution n/r (FOV = 256x256), slice thickness = 1 mm	6 montages, of which 4 were conventional (as opposed to HD) tDCS: F3-F4 and F3-FP2 in EEG 10-10 system, with each of two electrode types	5x5 or 5 x 7 cm rectangular electrodes	Electrode placement	Anodal	NR	simnibs	SimNIBS 3.0 software pipeline [15] was used for creating CHMs based on finite element method (FEM).After electrode placement, EFs were calculated based on finite element method (FEM) using SimNIBS software with a total current strength of 2 mA for all of the montages.The results were visualized 4 x1 using Gmsh [17] and MATLAB.For each montage, we created CHMs for all of the participants. Distribu…	WM, GM, CSF, skull, scalp, eyeballs (n=6)	NR	2	Gmsh for visualisation	NR	NR	NR	In sum, despite well demonstrated evidences of the benefit of tDCS in SUDs, the results are not consistent across the subjects.	Based on group-level analysis, in compare with conventional electrodes, HD and ring montages created smaller peaks with lower variances. Furthermore, the one-way ANOVA between conventional montages indicated that in fronto-marginal-gyrus there is a significant differences in mean/peak EFs between F3-FP2 with 5x5 pads (montage with highest EFs) and F3-FP2 with 5x7 pads (montage with lowest EFs); F…
	3933	Soleimani	2023	NA	RSD;KT	Iran	Computational modelling	to examine the impact of heavy cannabis use on cortical thickness, volume, and surface area in participants with cannabis use disorder and age-matched healthy controls (HC) in a whole-brain approach and within common cortical tDCS targets in SUDs.	DLPFC	DLPFC often targeted in tDCS studies. Bilateral DLPFC used as target as this montage is frequently used for people with substance use disorders.	Healthy controls, cannabis use disorder.	42	22 HC in the age range of 21.6±2.45 years without a history of drug abuse and 20 heavy cannabis users (CB) in the age range of 20.5±2.1 years.	cannabis users 75% male; healthy controls 64% male	Secondary grouped	MRI	T1-weighted structural MRI image was acquired (T1 turbo field echo, TR 9.6 s, TE 4.6 s, 182 slices, slice thickness 1.2 mm, FOV 256x256 mm, in-plane resolution 256x256 mm, flip angle 8°)	anode over F3, cathode over F4 EEG 10-20	5×7 cm2 with 1 mm thickness were simulated	Cannabis use disorder influence on brain morphology, electrode orientation	NR	NR	simnibs	T1-weighted MR im- ages were processed using FreeSurfer analysis envi- ronment software, version 6.0, freely available online.The reconstructed surfaces were registered to a standard surface (“fsaverage”) in the FreeSurfer soft- ware with a smoothing level full-width half-maximum Gaussian kernel of 10 mm to allow matching of cortical locations across subjects. automated cortical parcellation and …	Scalp, skull, CSF, GM, WM (n=5)	NR	2	tetrahedral meshes were generated for each segmented tissue and visualized using Gmsh (Geuzaine & Remacle, 2009).	0.34 to 0.95	0.95 V/m in DLPFC ...correlations between peak EFs and cortical thickness were significant in the left (R=0.63, P=0.042) and right frontal pole (R=0.7, P=0.018).	NR	Higher interindividual variability in induced E-field among cannbis users compared to healthy controls.	The results from this study reveal the following items: 1) CUD-induced morphological changes may occur in brain regions relevant to tDCS targets (such as the orbitofrontal cortex); 2) Group-level differences in EF distribution patterns in bilateral stimulation of DLPFC can be found in some non-targeted areas (far from DLPFC as the main target); 3) Group-level differ- ences between CUD and HCs in …
	3937	Song	2016	NA	RSD;KT	Australia	Computational modelling	many studies have been focused on the research of the current distributions in the brain during tDCS and electric properties of tumors. None of them was proposed to combine the two together to investigate the influence of brain tumors on the current distributions in the brain and tumors during tDCS. This study based on realistic human head models was designed to fill in this gap. Specifically, br…	Multiple - Superficial right frontal lobe and buried left occipital lobe	Common montage for other studies, including cancer pain control.	Low-grade glioma in the right frontal brain	1	NA; simulated brain	NA; simulated brain	Database individual	MRI	T1-weighted, 1-mm3 isotropic for main 6 tissue types, then T2-weighted and proton density MRI volumes for CSF and inner skull boundaries	C3 (Left M1- motor cortex area)–Fp2 (Contralateral supra-orbital region) . Another four electrode configurations (F3–Fp2, C3– C4, P3–C4, and P3–Fp2) are supplemented to explore the influ- ence of electrodes inter distance on current distributions in the brain with tumors. Specifically, the inter electrode distances in the utilized montages (F3–Fp2, C3–C4, C3–Fp2, P3–C4, and P3–Fp2) are 91, 126, 1…	5 cm × 5 cm sponge pads, and in conventional tDCS applications, they are generally soaked in saline solution	Presence of brain tumour. The brain tumor mask was obtained from a patient (case 6) in SPL and NSG Brain tumor Database that was diagnosed with a low-grade glioma in the right frontal brain. The volume of this tumor is 3.28 × 104 mm3, and its surface area covers 1.49 × 104 mm2.	NR	NR	simpleware	FMRIB’s Software Library (FSL) platform [41] was deployed to derive tissue masks of scalp, skull, CSF, WM, GM, and nine subcorti- cal structures (hindbrain, hippocampus, etc.), whereas module ScanIP from commercial software package Simpleware 4.3 was applied for the semiautomatic generation of fat, muscles, and eyes. The brain tumor mask was obtained from a patient (case 6) in SPL and NSG Brain t…	GM, WM, fat, muscles (temporalis and extraocular muscles), eyes (vitreous body and lens), and scalp, cerebrospinal fluid (CSF) and inner skull boundaries. nineteen normal tissue regions (excluding brain tumors and electrodes): Saline soaked electrodes, scalp, fat, temporalis and eye muscies, eyes, eye lens, skull, CSF, GM, WM, [hindbrain and red nucleus], [Globus pallidus pars interna Globus pall…	NR	2	the models were meshed using +FE Free meshing algorithm in Simpleware and the compound coarseness was set to −15, whereas the region of tumor was further refined by setting the mesh size to 0.8 mm. The derived volumetric finite-element models contain eight million tetrahe- dral elements, and each simulation consumed approximately 1 h for an eight-core workstation.	NR	NR; only reports current density	NR	tDCS shows promising effects in cancer pain control	The simulation result showed that it is safe to apply tDCS on the patients with brain tumors to treat their neuropsychiatric conditions and cancer pain caused by the tumor; although considerable changes of the current distributions are induced by the presence of a brain tumor. In addition, several observations on the global and local influences of tumor grade and possible edema have been made as …
	3970	Suen	2021	NA	RSD;KT	Brazil	Clinical trial	We investigated whether EF strength was correlated with behavioral changes in 16 depressed patients using simulated electric fields in real patient data from a controlled clinical trial.	Mulitple - DLPFC and ACC bilaterally	brain regions implicated in depression (major depressive disorder; MDD) pathophysiology	Major depressive disorder	16	18–75 years; mean +/- SD = 42.8 ± 10.9	male/female = 7/9	Secondary grouped	MRI	T1-weighted; patial resolution 1 × 1 × 1 mm3	F5 and F6 areas, according to the EEG 10–20 system, for the anode and cathode, respectively, targeting the left and right DLPFC	5 x 5 cm	Although in the original study we used the Omni-Lateral Electrode (OLE) system, the F5-F6 positioning was employed since it can be directly implemented in SimNIBS and considering that the simulated EF strength in the brain for both montages is similar	NR	NR	simnibs	SimNIBS (v3.1, Danish Research Centre for Magnetic Resonance, Copenhagen, Denmark) [33] was used for tDCS modeling. It is a free and open-source software package for the simulation of tDCS-induced electric field in the individual brain.	NR	NR	2	NR	NR	0.63 occurs in intermediate regions between stimulation electrodes and is notably different between participants	NR	changes in the Hamilton depression rating scale (HDRS-17). For the acute treatment phase, HDRS-17 change was significantly correlated with Emean in the left ACC (β = − 156.91, CI [− 298.51, − 15.30], p = 0.033)	simulated EF strength in the left ACC was correlated with changes in HDRS-17. simulated EF strength was inversely associated with negative affect in the bilateral ACC (left: β = − 160.463, CI [− 291.541, − 29.385], p = 0.021; right: β = − 189.194, CI [− 289.479, − 88.910], p = 0.001) and DLPFC (left: β = − 93.210, CI [− 154.960, − 31.461], p = 0.006; right: β = − 82.564, CI [− 142.867, − 22.262],…
	3975	Suh	2012	NA	RSD;KT	Republic of Korea	Computational modelling	To investigate the influence of the anisotropic skull and WM electrical conductivities on the EF and CD distributions in a systematic way using 3D anatomically realistic FE head models incorporating various settings of the conductivity anisotropy in the skull andWMregions.	M1	NR	Healthy	1	NR	NR	Primary individual	MRI	T1-weighted MRIs (0.859 × 0.859 × 1.2 mm3 voxel) and diffusion-weighted (from which diffusion tensor was computed for each voxel) MRIs (220/256 = 0.78 in-plane x 2 mm slice thickness)	The anode was placed at C3 and the cathode at C4 according to an international 10/20 EEG system	A pair of round electrodes (8 mm in diameter) thickness of the electrodes varied from 2.5 to 4.2 mm due to the scalp curvature.	NR	Anode to cathode	NR	ANSYS (ANSYS, Inc., PA, USA)	To compute the EF (or CD) distribution generated by tDCS, the FE head models along with electrical conductivity information were imported into the FE analysis software ANSYS (ANSYS, Inc., PA, USA).	WM, GM, CSF, skull, scalp (n=5)	NR	1	FE tetrahedral meshes were generated using iso2mesh (Fang and Boas 2009). The resulting FE mesh of the human head consists of approximately 1.02 million tetrahedral elements with the mean node-to-node distance of 1.96 mm and the mean tetrahedron volume of 2.03 mm3	0.186 - 0.308	0.308	NR	NR	Our results demonstrate that the skull anisotropy greatly reduces the magnitude of the CD on the cortical surface due to the increased shunting effect. We have also noticed the strong smearing effect on CD by the skull anisotropy. In terms of the ratios of CD and EF (i.e. CDR or EFR) in the target versus non-target region of the brain, a significant reduction on the order of 12–14% was found. As …
	4021	Thomas	2018	NA	RSD;KT	USA	Computational modelling	To investigate the effects of age- related morphological changes on brain current flow patterns due to transcranial Direct Current Stimulation (tDCS).	NR	NR	Age-related atrophy	5	43-85	NR	Primary individual	MRI	Isotropic T1 MRI scans at 1 mm	conventional montages: (1) C3-Fp2 and (2) F3-F4	square pads were made up of a bottom saline layer and a top electrode layer simulating typical conventional-sponge tDCS administration.	electrode montage	Anode to cathode	NR	nr	1) Segmentation of MRI data into tissue categories (e.g. skin, skull, CSF, gray matter, white matter, and air cavities) using a combination of automated and manual segmentation tools. 2) Stimulation electrodes created as computer aided design (CAD) files are then positioned within the skin tissue mask to model the four electrode configurations of interest. 3) Generation of accurate finite element…	skin, skull, CSF, GM, WM, air (n=6) electrode, gel, sponge	NR	1	NR	0.13 - 0.45	0.45 using M1-SO montage	NR	NR	Reduced peak electrical field with increasing age. However, this trend reverses for the oldest subject. While age-related morphological changes lead to significant changes in current flow distribution, they are not substantially different than younger adults.
	4022	Thomas	2019	NA	RSD;KT	USA	Computational modelling	To quantify the effects of the gender- related morphological changes on tDCS induced cortical EF.	Motor left	Commonly used montage	Healthy	10	27-47	5 female, 5 male	Primary individual	MRI	T1-weighted, 1 mm isotropic resolution	contralateral supraorbital (C3-SO)	5x5 cm, sponge	NR	Anode to cathode	NR	simpleware	Segmentation of MRI data into tissue categories (e.g. skin, skull, CSF, etc.) using a combination of automated and manual segmentation tools (SPM, Matlab and Simpleware Ltd.). Electrodes created as CAD files are then positioned within the skin tissue mask	skin, skull, CSF, GM, WM, air (n=6) electrode, sponge	NR	1	NR	0.34 - 0.83	the highest peak value was observed in a female subject F3 (0.83 V/m) while the lowest peak value was observed in male subject M2 (0.34 V/m)	NR	NR	Findings indicate that induced EF is higher in female head models on an average than male head models across several metrics. While the average peak EF value in female head models was comparable to that of male head models, the mean and median values were 11.6% and 10% higher. On an individual basis, the highest peak value was observed in a female subject F3 (0.83 V/m) while the lowest peak value…
	4023	Thomas	2019	NA	RSD;KT	USA	Computational modelling	To determine tDCS induced electric field/current density using a high resolution head model incorporating a brain parcellated into 17 notable gyri and 10 sub-cortical regions.	Multiple - 17 notable gyri	To simplify the model	Alzheimer's disease	1	NR	NR	Database individual	MRI	T1-weighted, 1 mm ^3	Electrodes (5x5 cm) positioned over C3 (M1) and Fp2 (or right supraorbital) region per EEG convention simulating the classic motor cortex tDCS montage	5x5 cm made up of a bottom saline layer and a top electrode layer simulating typical sponge tDCS administration	NR	Anode to cathode	NR	nr	Segmentation of MRI data into tissue categories (e.g. skin, skull, etc.) using a combination of automated and manual tools. The label set was used to further parcellate the brain. Generation of accurate finite element (FE) meshes with a high quality factor. Resulting meshes are then imported into a FE solver and respective electrical conductivities assigned. The standard Laplacian equation is sol…	Skin, skull, CSF, WM, GM, air (n=6) electrode, gel, sponge	NR	1	Generation of accurate finite element (FE) meshes with a high quality factor. 4) Resulting meshes are then imported into a FE solver and respective electrical conductivities assigned	0.0892 - 0.276	0.276 V/m in the left precentral gyrus	NR	NR	The current flow due to the M1-SO montage as shown in several prior studies is widespread and was evident by substantial current flow not only in the left hemisphere but also in the right hemisphere. Of all the gyri regions analyzed, the maximum EF was induced on the precentral gyrus (0.276 V/m) which is expected given the proximity to the M1 electrode. Findings indicate that maximum electrical f…
	4025	Ti	2021	NA	RSD;KT	China	Computational modelling	Developed a realistic volume conductor model that accurately depicts individual head anatomy with lesioned brain, and simulated electric field distribution over braintissues to investigate the effect of stroke lesions in inter- individual TDCS variability.	Pathology - Ipsilesional motor cortex on the upper limb region	NR	Chronic stroke (unilateral stroke lesions)	24	60.7 +/- 9 years	NR	Primary individual	MRI	High resolution structural T1 images (0.6mm x 1.042mm x 1.042mm)	anode and cathode were placed at C4 and Fp1 respectively according to the EEG 10/10 System.	Electrodes were modeled as a 1mm thick rubber electrode (5mm) in the middle of 8-mm thick sponge soaked in saline solutions	Lesion	NR	NR	simnibs	Head models were generated using headreco function in SIMNIBS3.2[6]. Cortical surfaces were constructed using CAT12 toolbox with manual stroke lesion corrections.	GM, WM, skull, eyes, CSF, lesion (n=6)	NR	NR	A volume conductor model based on the segmentation was then generated with 0.5 nodes per mm3.	0.14 - 0.47	0.47	NR	NR	Significant correlations were observed between the field strength and lesion-anode distance (r=-0.61,p=0.003) and lesion-target distance(r=-0.59, p=0.005). Subsequent analysis found that distance between the stimulation hotspot and target was positively correlated with lesion-hotspot distance (r= 0.58,p=0.004) and anode-hotspot distance (r=0.94, 0.000). Our results shows possible tunneling effect…
	4051	Truong	2013	NA	RSD;KT	USA	Computational modelling	To investigate the role of head fat on the distribution of current during tDCS and evaluate whether dosing standards for tDCS developed for adult individuals in general are adequate for the obese population.	NR	NR	Healthy, obese	5	22-47 (35, 47, 22, 25, 36)	4 female, 1 male (F, F, F, F, M, respectively)	Primary individual	MRI	T1-weighted; 1 × 1 × 1.2 mm.	Three montages were modeled: anode over the motor strip (C3) and cathode over the contra- lateral supra-orbital (M1-SO); 5 × 7 cm pads with anode over the infe- rior frontal gyrus (F8) and cathode over the contralateral supra-orbital (IFG-SO); and a high-definition (HD) electrode ring configuration designed for anodal stimulation over the motor strip (4 × 1 over C3; 5 cm radius from center electr…	5 × 7 cm pads	NR	Anode to cathode	NR	simpleware, comsol	Automated segmentation algorithms from Statistical Parametric Mapping (SPM8, Wellcome Trust Centre for Neuroimaging, London, UK) were used in conjunction with updated tissue probability maps (Rorden et al., 2012) to generate an initial segmentation. Additional post-processing algorithms smoothed artifacts and corrected for discontinuities. We added fat segmentation through a threshold flood fill …	air, skin, fat, skull, cerebral spinal fluid (CSF), gray matter, and white matter (n=7)	NR	1	An adaptive tetrahedral meshing algorithm was used in ScanIP to generate meshes between 6 × 106 and 14 × 106 quadratic elements.	0.264 - 0.382	0.382. "ranging from highest BMI to lowest, across both montages 0.316 / 0.353, 0.308 / 0.326, 0.266 / 0.264, 0.382 / 0.359, 0.315 / 0.351 for M1 / IFG montages respectively. From lowest to highest peak amplitude (sensitivity), the individuals ranked S3, S2, S#, S1, and S4; this ranking was the same in each of the montages."	NR	NR	We observed a positive trend between BMI and head fat thickness (Spearman's rho = 0.8; p = 0.107), but did not predict a consistent monotonic (linear) association between current intensity and subject BMI, or thickness of either skin, fat, skull, or CSF.. >> head fat influences tDCS current density across the brain, but its relative contribution is small when other components of head anatomy are …
	4052	Truong	2012	NA	RSD;KT	USA	Computational modelling	To serve as a preliminary analysis that will lead to an optimized FE model of obese heads undergoing tDCS.	NR	NR	Obese	1	35	1 female	Primary individual	MRI	T1-weighted, 1x1x1.2mm	F8 active (anode) with the return over the contralateral supraorbital	Large 5x7 cm sponge pads and electrodes (roughly 10mm thick).	Finite Element (FE) models of a morbidly obese subject were created with and without fat delineated	Anode to cathode	NR	simpleware, comsol	automated segmentation algorithm contained in Statistical Parametric Mapping (SPM8) software. Additional post-processing was applied via an in-house algorithm programmed in MATLAB. pads and electrodes were created in a computer aided design (CAD) program (SOLIDWORKS, DS SolidWorks, MA). A rectangle with a slight curve was sketched to approximate the cross-sectional dimensions of a sponge pad roug…	skin, fat, bone, cerebral spinal fluid (CSF), gray matter, white matter, and air (n=7)	NR	1	An adaptive tetrahedral meshing algorithm within ScanIP+FE was used mesh the models. The initial model with fat segmented had 7 tissue masks in addition to the electrodes and pads. This model meshed at approximately 11 million quadratic elements with about 15 million degrees of freedom. The second model with the fat mask merged into the skin managed to mesh at approximately 6 million quadratic el…	0.228 - 0.364	0.364	NR	NR	The inclusion of fat to the FE model reduced the effective volume of the relatively conductive skin. This led to greater current penetration to the cortical surface. Electric field was substantially greater (60%) in magnitude and a difference in the spatial profile was noted in the model with fat. Additional models testing the effect of varying fat conductivity revealed an inflection in current p…
	4060	Uenishi	2022	NA	RSD;KT	Japan	Cross-diagnostic study; computational modelling	To computationally model electric field for prefrontal transcranial direct current stimulation in mood disorders and schizophrenia.	Prefrontal cortex	stimulation sites were recommended in the evidence-based guidelines for tDCS treatment of patients with MDD and some previous tDCS clinical studies used same montage setting for patients with BP or SCZ. The subjects’ diagnoses were blinded in this study, so we used the bifrontal montage setting that is commonly used for patients with MDD for all groups.	Major depressive disorder, bipolar disorder, schizophrenia, and healthy controls	93	40.91 +/- 10.04 healthy controls; 45.3 +/- 10.17 schizophrenia; 39.29 +/- 11.73 bipolar; 43.57 +/- 8.82 major depressive disorder. 20-65	male/female = 13/10 in healthy controls; 12/11 in schizophrenia; 16/8 in bipolar; 16/7 in major depressive disorder. 57 male, 36 female	Secondary grouped	MRI	T1-weighted, 0.86 × 0.86 × 0.90 mm	anode and cathode electrodes at F3 and at F4, respectively, according to the international 10–20 system	4.5 cm x 6.5 cm, the electrode thickness to 5 mm, and the saline-soaked sponge thickness to 6 mm.	NR	NR	NR	simnibs	To simulate the efield, we used SimNIBS version 2.1.1 (Thielscher et al., 2015) under FreeSurfer software version 6.0 (https://surfer.nmr.mgh.harvard.edu/) and FMRIB software Library (FSL) version 5.0.5 (Smith et al., 2004). A command line script “mri2mesh” on SimNIBS was used to automatically create a tetrahedral mesh of the volume of the head. Segmentation of brain structures was checked visual…	WM, GM, skull, CSF, skin, eyeballs (n=6)	NR	2	SimNIBS was used to automatically create a tetrahedral mesh of the volume of the head.	NR	~9 - ~11 V/m depending on group. Group mean 99.5%ile values ranged from 6.34 +/- 1.62 to 7.84 +/- 1.65 V/m depending on condition group	NR	NR	Schizophrenia and major depressive disorder groups showed significantly lower 99.5th percentile efield strength than healthy controls. In voxel-wise analysis, patients with schizophrenia showed a significant reduction of simulated efield strength in the bilateral frontal lobe, cerebellum and brain stem compared with healthy controls. Among the patients with schizophrenia, reduction of simulated e…
	4065	Unal	2020	NA	RSD;KT	USA	Computational modelling	Addressed the question whether brain anatomy in patients with distinct cortical atrophy patterns would impact brain current intensity and distribution during tDCS over the left IFG.	Inferior frontal gryus	condition associated with atrophy over the left frontal lobe	Primary progressive aphasia: non-fluent variant PPA, semantic variant PPA, and logopenic variant PPA	3	non-fluent = 69; semantic = 59; logopenic = 71	non-fluent = female; semantic = male; logopenic = female	Secondary individual	MRI	T1 and T2 weighted sequence MRIs were collected at 1 mm resolution	over the left inferior frontal gyrus (IFG): a conventional pad montage (anode over F7, cathode over the right cheek)	5×5 cm^2 sponges	(1) inward current flow=Jn (normal current density) applied to the distal surface of the ‘anode’ electrode(s), (2) ground applied to the distal surface of the effective ‘cathode’ electrode and (3) all other external surfaces treated as insulated	Anode to cathode	NR	roast	The pipeline of the modeling process includes segmenting the MRI into different tissue compartments, assigning conductivity to each compartment, placing virtual electrodes on the models, turning the volumetric anatomy into a 3D mesh and numerically solving the Laplace equation for the voltage distribution on this finite element model (FEM) [5]. Images from three subjects, each representing a vari…	skin, skull, GM, WM, CSF, air (n=6)	NR	2	NR	0.55 - 0.70	0.7	NR	NR	We found that the differences in brain current flow across the three PPA variants fall within the distribution of anatomically typical adults. While clustering of electric fields was often around individual gyri or sulci, the minimal distance from the gyri/sulci to skull was not correlated with electric field intensity. local atrophy does not, in isolation, reliably predict local electric field. …
	4082	van der Cruijsen	2022	NA	RSD;KT	Netherlands	Computational modelling	To assess the need for individualizing tDCS configurations in subjects with stroke.	M1 hand region	use of tDCS to improve and speed up motor rehabilitation after stroke. The anterior side was preferred above the posterior side due to its more prominent role in movement initiation	Stroke	21	stroke subjects: age: 48 to 77 years (range); healthy age-matched subjects (51 to 75 years)	stroke subjects: 6 females / 15 males	Primary individual	MRI	T1w; 1 × 0.94 × 0.94 mm	Conventional: To assess the electric field strength in the anatomical and functional target with conventional anodal tDCS, we modelled an anode over the affected motor cortex at the C3 or C4 electrode location for the stroke subjects and always at C3 for the healthy subjects. The cathode was placed at the contralesional supra orbita (Fp1 or Fp2) for stroke subjects and at Fp2 for healthy subjects…	rubber, circular disks (diameter: 10 mm; thickness: 3 mm; conductivity: 29.4 S/m).	Individual anatomical differences	Anode to cathode	NR	simnibs	SimNIBS 3.2 was used to create finite element volume conductor models of the head for simulation of non-invasive brain stimulation (Thielscher et al., 2015). The head models generated by SimNIBS were created using headreco (Nielsen et al., 2018) and CAT12, and consisted of six different tissue types	eyes, skin, skull, cerebrospinal fluid (CSF), grey matter and white matter (n=6)	NR	2	Tetrahedral meshes were created with default settings, resulting in 3.93 million (range: [3.46 to 4.62 million]) tetrahedral elements on average.	0.013 - 0.090	0.09	NR	NR	Electrical field strength was significantly lower, more variable and more frequently in opposite polarity for subjects with stroke compared to healthy age-matched subjects, both for the anatomical and functional target with conventional, i.e. non-individualized, electrode configurations. Optimized, i.e. individualized, electrode configurations increased the electrical field strength in the anatom…
	4086	VanHoornweder	2022	NA	RSD;KT	Belgium	Computational modelling	To minimize electric (E-)field strength variability, we introduce the 2-sample prospective E-field dosing (2-SPED) approach, which uses E-field strengths induced by tES in a first population to individualize stimulation intensity in a second population.	M1	NR	Healthy	289	22-35	150 male, 150 female	Secondary grouped	MRI	T1-weighted (voxel size = 0.7 mm3) and T2-weighted (voxel size = 0.7 mm3)	three common tES montages: Conventional primary motor cortex (M1)—contralateral supraorbital (SO) tES consisted of two rectangular electrodes (4×5 cm) placed over C3 and FP2 (supraorbital area). The 4×1 montage consisted of a circular anode over C3 and four circular cathodes over FC3, C1, CP3 and C5 (0.25 cm electrode radius). Center-surround tES consisted of a circular anode (1 cm electrode radi…	rectangular electrodes (4×5 cm); circular electrodes (0.25 cm electrode radius); circular anode (1 cm electrode radius) and ring cathode (2 cm inner radius, 3 cm outer radius)	Individualised current dose. While there is strong evid- ence in favor of the link between E-field strength and tES outcome [8–15], factors such as tES dura- tion, tES timing (i.e. online versus offline administra- tion), brain state and applied current direction also determine tES effectiveness	NR	In S2, individual stimulation intensity to match the group average ROI E-field strengths from S1 ranged between 0.549–1.498 mA (Conventional M1-SO tES), 0.309–2.307 mA (4 × 1 tES) and 0.331–2.190 mA (Center-surround tES). The group average ROI E-field strength induced in S1 was 0.110 V/m for con- ventional tES, 0.079 V/m for 4 × 1 tES and 0.035 V/m for center-surround tES. These group averages we…	simnibs	MRI-scans were used to construct tetrahedral head meshes for use in E-field calculations based on the finite element method. Head model reconstruction was performed via the headreco command [29], which uses SPM12 [30] and CAT12 [31]. Three commonly used tES montages (figure 2) were simulated in SimNIBS (v3.2.3), which has been valid- ated against intracranial recordings and other model- ing softw…	skin, bone, cerebrospinal fluid, grey matter, white matter, and eyes (n=6) + electrode rubber and gel	NR	1	tetrahedral head meshes for use in E-field calculations based on the finite element method.	Fixed conventional 0.072 - 0.200 V/m. M1-SO tES individualised 0.110 - 0.110 V/m. 4 x 1 tES fixed 0.034 - 0.255 V/m, individualised 0.079 - 0.079	Conventional: Peak E-field strength induced by fixed and individual tES was 0.208 ± 0.029 V/m and 0.206 ± 0.019 V/m, respectively. Variation in peak E-field strength induced by fixed tES was significantly higher than variation induced by individualized tES. 4×1: Peak E-field strength induced by fixed and individualized tES were 0.094 ± 0.031 V/m and 0.092 ± 0.007 V/m, respectively. Variation was …	In S2, individual stimulation intensity to match the group average ROI E-field strengths from S1 ranged between 0.549–1.498 mA (Conventional M1-SO tES), 0.309–2.307 mA (4 × 1 tES) and 0.331–2.190 mA (Center-surround tES)	NR	In the first population, stable group average E-field strengths (V/m) in M1 were achieved at 74–85 participants, depending on the tES montage. Individualizing the stimulation intensity (mA) in the second population resulted in uniform M1 E-field strength (all p < 0.001) and significantly diminished peak cortical E-field strength variability (all p < 0.01), across all montages.
	4431	Wartman	2023	NA	BL;KT	USA	Computational modelling	To quantify those errors and, further, eliminate them through an adaptive mesh refinement (AMR) algorithm. The study concentrates on transcranial magnetic stimulation (TMS), transcranial electrical stimulation (TES), and electroencephalography (EEG) forward problems.	M1 hand region	NR	Healthy	16	NR	NR	Database individual	MRI	T1 and T2	5 return electrodes around a single active electrode	Circular, 5m radius	NR	NR	NR	nr	Surface mesh models for these subjects were generated using the headreco pipeline	skin, fat, muscle, eyes, cortical bone, trabecular bone, ventricles, dura mater, arachnoid mater, CSF, arachnoid mater, GM, WM (n=14)	NR	1	The head model is constructed as a collection of triangular surface meshes representing the boundaries between different tissues. The charge density is expanded in terms of zeroth-order (pulse) basis functions – in other words, the charge density 𝑐𝑚 is assumed to be constant over the entire surface of any individual facet m, but may vary facet-to-facet.These models have 1.06 M facets on average, …	NR	NR	NR	NR	In this work, we have described and implemented a conceptually simple, yet effective and computationally efficient adaptive mesh refinement method for the quasi-static charge-based boundary element method with fast multipole acceleration (BEM-FMM). We have demonstrated large improvements to the accuracy of electric potential and electric field measurements at observation surfaces for TES/EEG prim…
	4468	Yachou	2025	NA	RSD;KT	France	Computational modelling	Traditional meta-analytic methods assessing the effect of tDCS in depression typically do not compare tDCS montage and the anatomical distribution of electric field, which is a major source of inter-experimental variability. We hypothesize that considering [the anatomical distribution of E-field] parameters and anatomical variability in a meta-analysis might unravel brain regions associated with …	DLPFC	treatment of depression, based on the Frontal Brain Asymmetry theory	Depression	8	age range of 22–35 years	NR	Database individual	MRI	structural MRI, resting-state fMRI (rfMRI), task fMRI (tfMRI), and diffusion MRI (dMRI). All 1200 subjects will be scanned using all four of these modalities on a customized 3 T scanner at Washington University (WashU). Two hundred of the same subjects will also be scanned on a 7 T scanner at the University of Minnesota (UMinn).	Various - see table 1: bifrontal, supraorbital, extra encephalic, or lateral wall: anode placement always F3, cathode placement mostly F4, some SO-R, F8, upper arm	35cm^2 or 25 cm^2, some 24.5 cm^2 and one 20 cm^2	cathode positioning	NR	NR	simnibs	We leveraged Finite Element Method (FEM) modeling through SimNIBS version 4 to simulate electric field distributions of tDCS	NR	NR	0.5, 1, 2, 2.5, 3	NR	NR	NR	NR	Our analysis found a significant effect of tDCS on depression, with a Hedge's g = 0.66 (95 % CI: 0.565 to 0.767).	our findings indicated that the electric field impact was dispersing broadly across the frontal lobes and exhibiting significant heterogeneity. We found a correlation between electric field strength and clinical outcomes in BA 10, BA 11, and the anterior part of BA 46 despite tDCS montages heterogeneity and individual variability, suggesting that targeting frontopolar prefrontal and orbitofrontal…
	4274	Yoon	2024	NA	RSD;KT	Republic of Korea	Computational modelling	Explored whether optimized tDCS provides unique electrode positions for each patient and creates a higher target electric field than the conventional approach.	M1 hand region	motor rehabilitation in stroke patients	Stroke	21	18 years or older. median [IQR] age was 59 [53–66 ] years	14 males 7 females	Secondary individual	MRI	T1-weighted. Resoltuion n/r	The anode was placed over the M1 hand area (C3 or C4) of the affected hemisphere and the cathode over the contralesional M1 hand area (C4 or C3). Placed symmetrically for the conventional and targeting the hand knob for the optimised.	5 × 5-cm	electrode placement	NR	NR	Neurophet®’s tESLab	Neurophet tES LAB ver. 3.0 software was used to build individual head models using T1-weighted magnetic resonance imaging (MRI) scans of all patients and to simulate tDCS-induced electric fields21. Briefly, each head was segmented into cerebral and cerebellar gray and white matter, cerebrospinal fluid (CSF), the skull, the skin, and the stroke lesion7. A volume mesh head model was created based o…	GM, WM, CSF, skull, skin, stroke lesions, skull, cerebellar GM, cerebellar WM (n=9)	NR	2	A volume mesh head model was created based on the segmentation surface, and visualized. The generated meshes consisted of an average of 4,502,652 (SD = 344,194) tetrahedral elements	NR	NR	The electric field strength required to produce a physiological effect is unknown, but one study found that a weak electric field of 0.2 V/m induced small but coherent changes in neuronal timing and rate changes, by affecting dynamic network activity32. During in vivo human intracranial recordings, a 1-mA tDCS produced a maximal electric field of 0.4 to 0.5 V/m in the cortical brain, close to the…	the Fugl- Meyer Assessment (FMA) to assess upper extremity function, were conducted at baseline and two weeks after the intervention (changes n/r). Optimized tDCS afforded a higher electric field in the target of a stroke patient compared to conventional tDCS, which was made possible by appropriately positioning the electrodes. Our findings may encourage further trials on optimized tDCS for motor…	Optimized tDCS produced a higher electric field in the hand motor region than conventional tDCS, with an average improvement of 20% and a maximum of 52%. The electrode montage for optimized tDCS was unique to each patient and exhibited various configurations that differed from electrode placement of conventional tDCS. Optimized tDCS afforded a higher electric field in the target of a stroke patie…
	4438	Zhang	2025	NA	BL;KT	China	Computational modelling	NR	Multiple - Ventromedial prefrontal cortex, posterior parietal cortex, and left hippocampus	studies have demonstrated their effects on cognitive function	Healthy	476	18-88, M:54.78, SD:18.53	235M, 241F	Database individual	MRI	High-resolution T1- and T2-weighted structural MRI and diffusion-weighted imag ing (DWI) with b-values and b-vectors	F3-F4, F3-P3, P3-P4, and Fp1-P4	5 × 5 cm pad (σ = 29.4 S/m) with a thickness of 2 mm, placed on the scalp with a 5 mm saline gel interface	NR	NR	NR	simnibs	Head reconstruction was performed using SimNIBS (version 3.2.2, Danish Research Center for Magnetic Resonance, Copenhagen, Denmark) software based on FreeSurfer (version 6.0.0, Martinos Center for Biomedical Imaging, Charlestown, MA, USA) and FSL (version 6.0.5, FMRIB Centre, University of Oxford, Oxford, UK). images were segmented into scalp, skull, CSF, GM, white matter (WM), cerebellum, and ve…	scalp, skull, CSF, GM, white matter (WM), cerebellum, and ventricles (n=7)	NR	2	“mri2mesh” script was used for mesh genera- tion. The default settings were maintained, except for minor adjustments to improve mesh quality in regions with complex geometry, as recommended in the SimNIBS documenta- tion.	NR	NR	NR	NR	In summary, in the current research based on computational models, we found that (1) the induced electric field varies among different age groups and (2) the intracranial induced electric field amplitude does not decrease linearly with age but rather presents a U-shaped pattern. However, the focality of the induced electric field decreases with age. (3) The main factors affecting intracranial ind…
